# Supplementary material for: Dichlorido[2-(3,5-dimethyl-1H-pyrazol-1-yl-κN 2)quinoline-κN]zinc
Source: Acta Crystallogr Sect E Struct Rep Online. 2012 Apr 13;68(Pt 5):m571–2. doi: 10.1107/S1600536812014390 (PMC3344321; doi:10.1107/S1600536812014390)
Supplement: Supplementary file 2 [file e-68-0m571-Isup2.hkl]

# 
# h,k,l, Fc-squared, Fo-squared, sigma(Fo-squared) and status flag 
# 
data_I
_shelx_title '  P21/c' 
_shelx_refln_list_code          4 
_shelx_F_calc_maximum      302.16 
_exptl_crystal_F_000       728.00 
_reflns_d_resolution_high  0.7681 
 
loop_ 
 _symmetry_equiv_pos_as_xyz 
 'x, y, z' 
 '-x, y+1/2, -z+1/2' 
 '-x, -y, -z' 
 'x, -y-1/2, z-1/2' 
 
_cell_length_a    14.3353 
_cell_length_b     8.7683 
_cell_length_c    11.9839 
_cell_angle_alpha  90.000 
_cell_angle_beta  102.181 
_cell_angle_gamma  90.000 
 
_shelx_F_squared_multiplier     1.000 
 
loop_ 
 _refln_index_h 
 _refln_index_k 
 _refln_index_l 
 _refln_F_squared_calc 
 _refln_F_squared_meas 
 _refln_F_squared_sigma 
 _refln_observed_status 
   2   0   0    40730.26    37918.27    441.04 o 
   3   0   0     1255.38     1024.44     30.11 o 
   4   0   0     8969.89     8750.25    155.59 o 
   5   0   0      283.83      271.48     24.71 o 
   6   0   0     2689.28     2687.21    156.52 o 
   7   0   0     1309.21     1396.72     72.49 o 
   8   0   0     9014.42     8696.70    173.05 o 
   9   0   0     9558.58     9289.17    188.54 o 
  10   0   0     4285.12     4594.96    135.26 o 
  11   0   0      112.83      112.01     33.12 o 
  12   0   0      102.58      137.71     31.62 o 
  13   0   0      589.06      567.28     52.84 o 
  14   0   0      141.72      189.77     55.56 o 
  15   0   0      424.42      383.56     75.58 o 
  16   0   0        1.21      -37.17     37.17 o 
  17   0   0     1152.45     1488.86    150.67 o 
  18   0   0       38.22       45.77     39.17 o 
   1   1   0     4446.10     4153.33     98.35 o 
   2   1   0      555.40      468.45     37.84 o 
   3   1   0       29.51       15.43      7.55 o 
   4   1   0     2002.56     1754.71     51.53 o 
   5   1   0     2128.01     1811.54     57.11 o 
   6   1   0      239.01      236.85     15.86 o 
   7   1   0     1073.46      860.78     32.32 o 
   8   1   0     1495.66     1342.75     43.09 o 
   9   1   0     1971.40     1899.04     54.66 o 
  10   1   0     1219.45     1171.15     45.18 o 
  11   1   0        5.11       -0.27     10.46 o 
  12   1   0      331.24      332.32     27.01 o 
  13   1   0       25.16       29.25     13.78 o 
  14   1   0        0.44       -5.30     19.12 o 
  15   1   0       11.63       20.73     53.29 o 
  16   1   0      189.56      183.01     35.41 o 
  17   1   0        1.82       -0.75     38.17 o 
  18   1   0      289.30      281.66     70.37 o 
   0   2   0     1328.16     1215.85     38.49 o 
   1   2   0      557.51      549.58     17.41 o 
   2   2   0     4445.03     3925.80    129.62 o 
   3   2   0      318.98      279.55     42.61 o 
   4   2   0     6984.19     6348.76    198.38 o 
   5   2   0      979.53      821.01     32.00 o 
   6   2   0     5124.18     4988.03     89.97 o 
   7   2   0      392.57      393.75     27.32 o 
   8   2   0     1372.23     1304.87     53.66 o 
   9   2   0      361.83      300.06     28.68 o 
  10   2   0      324.12      336.47     32.66 o 
  11   2   0     2433.28     2657.92     91.40 o 
  12   2   0      518.82      581.17     70.10 o 
  13   2   0     2546.85     2876.34    121.70 o 
  14   2   0       16.77       13.29     17.28 o 
  15   2   0      757.39      959.43     77.81 o 
  16   2   0       19.57       49.33     40.46 o 
  17   2   0      175.85      158.00     66.08 o 
   1   3   0     3402.68     3297.90     85.72 o 
   2   3   0     3786.04     3724.12    144.74 o 
   3   3   0     2209.34     1992.62     65.93 o 
   4   3   0      997.06      892.54     39.25 o 
   5   3   0     5596.81     5261.49    205.33 o 
   6   3   0      588.98      533.41     50.29 o 
   7   3   0     3515.08     3123.06    126.91 o 
   8   3   0     1877.04     1560.40    121.33 o 
   9   3   0      302.81      304.22     39.37 o 
  10   3   0      738.84      767.41     51.27 o 
  11   3   0        9.46      -11.58     14.60 o 
  12   3   0      399.34      456.02    109.70 o 
  13   3   0      206.36      168.27     30.74 o 
  14   3   0      668.92      835.94    136.65 o 
  15   3   0      253.58      333.45     80.51 o 
  16   3   0      110.40      158.79     57.45 o 
  17   3   0       26.46       48.75     47.10 o 
   0   4   0      638.52      584.29     50.20 o 
   1   4   0      135.79      168.65     45.83 o 
   2   4   0     1620.98     1492.98     95.80 o 
   3   4   0       81.82       76.09      9.85 o 
   4   4   0     5416.49     5106.00    120.72 o 
   5   4   0     1697.91     1526.34     57.60 o 
   6   4   0     3399.99     3387.76    181.39 o 
   7   4   0     2429.38     2669.92    124.83 o 
   8   4   0       84.25      106.30     38.52 o 
   9   4   0      336.94      276.64     63.12 o 
  10   4   0       67.79       34.24     30.51 o 
  11   4   0      148.23      129.88     45.25 o 
  12   4   0      683.70      639.92    104.04 o 
  13   4   0      746.77      836.74    117.55 o 
  14   4   0       30.08       31.86     35.42 o 
  15   4   0      414.84      638.54    110.69 o 
  16   4   0       14.80        3.57     37.86 o 
  17   4   0        7.44       13.91     38.63 o 
   1   5   0     2133.45     2114.05     83.22 o 
   2   5   0      766.80      807.70     38.03 o 
   3   5   0     6777.01     6313.37    203.15 o 
   4   5   0     1643.54     1149.13    135.41 o 
   5   5   0     5760.09     5294.10    159.32 o 
   6   5   0      354.78      285.33     26.41 o 
   7   5   0      615.06      556.19     78.83 o 
   8   5   0       39.30       39.31     33.16 o 
   9   5   0      527.12      559.39     90.73 o 
  10   5   0      417.30      388.37     77.52 o 
  11   5   0      760.79      871.79    119.30 o 
  12   5   0     2401.76     2490.79    208.87 o 
  13   5   0      198.37      252.95     73.21 o 
  14   5   0     1379.52     1682.28    179.91 o 
  15   5   0       14.18        4.40     43.74 o 
  16   5   0       32.75       61.81     62.86 o 
   0   6   0     7800.70     7457.54    232.29 o 
   1   6   0       92.65      127.11     24.50 o 
   2   6   0       67.08       22.67     26.40 o 
   3   6   0      233.62      197.63     19.73 o 
   4   6   0     2028.26     1707.73     55.22 o 
   5   6   0      359.18      317.26     35.27 o 
   6   6   0        0.41        5.50     15.43 o 
   7   6   0       39.34       32.12     20.77 o 
   8   6   0     1353.58     1229.99    130.25 o 
   9   6   0      907.15      924.84    119.04 o 
  10   6   0      727.92      705.60    113.98 o 
  11   6   0        2.31      -39.80     55.38 o 
  12   6   0       46.60       25.73     35.34 o 
  13   6   0      165.64      324.15     93.81 o 
  14   6   0      143.05      121.32     66.27 o 
  15   6   0       11.95      -46.85     46.85 o 
   1   7   0     6619.29     6593.05    140.89 o 
   2   7   0     3464.41     3442.74    111.02 o 
   3   7   0     1843.87     1986.67     79.24 o 
   4   7   0      354.11      202.05     84.92 o 
   5   7   0       11.28       35.66     26.74 o 
   6   7   0      494.71      452.67     63.11 o 
   7   7   0     1367.78     1531.68     72.81 o 
   8   7   0     1703.63     1811.53    169.64 o 
   9   7   0     1992.86     1919.15    179.48 o 
  10   7   0     1221.20     1358.50    159.85 o 
  11   7   0      116.79      111.59     64.36 o 
  12   7   0      540.75      763.80    129.41 o 
  13   7   0       23.87       96.82     63.89 o 
  14   7   0      112.93      181.98     74.62 o 
   0   8   0     2806.36     2977.19    162.97 o 
   1   8   0     1806.07     1813.74     97.87 o 
   2   8   0      473.71      464.44     43.41 o 
   3   8   0     1747.27     1640.30     66.81 o 
   4   8   0        0.80       10.58     20.34 o 
   5   8   0        4.91      -17.69     41.41 o 
   6   8   0        2.01      -15.40     39.60 o 
   7   8   0      233.28      218.04     55.36 o 
   8   8   0      193.82      143.16     49.29 o 
   9   8   0      395.38      302.06     76.27 o 
  10   8   0     1182.44     1255.47    160.93 o 
  11   8   0        0.44        7.26     42.95 o 
  12   8   0       74.12      105.61     61.08 o 
  13   8   0       85.68       52.38     39.17 o 
   1   9   0      976.82     1011.38     70.48 o 
   2   9   0      363.38      416.18     43.50 o 
   3   9   0      781.31      824.67     57.43 o 
   4   9   0      156.67      171.80     61.22 o 
   5   9   0     2431.59     2280.18    193.24 o 
   6   9   0        3.45       66.73     45.73 o 
   7   9   0     1582.83     1500.86    164.16 o 
   8   9   0      247.37      207.06     67.87 o 
   9   9   0      194.55      195.58     79.17 o 
  10   9   0      431.83      595.60    112.88 o 
  11   9   0       14.93      149.52     74.35 o 
   0  10   0     1788.59     2022.11    152.80 o 
   1  10   0      145.74      170.91     32.71 o 
   2  10   0      858.90      957.81    116.12 o 
   3  10   0      210.51      221.01     63.26 o 
   4  10   0       83.63      113.02     45.59 o 
   5  10   0        8.29      -37.97     37.97 o 
   6  10   0      240.37      194.56     70.08 o 
   7  10   0       13.09      -38.72     38.72 o 
   8  10   0      505.11      438.24     93.58 o 
   2  11   0      125.68      141.94     55.09 o 
   3  11   0      941.66      955.71    124.90 o 
   4  11   0       33.90        8.32     40.43 o 
 -18   1   1       53.04       -0.55     39.75 o 
 -17   1   1      627.56      787.72     74.85 o 
 -16   1   1      409.25      467.34     58.29 o 
 -15   1   1      470.38      555.06     63.20 o 
 -14   1   1      640.41      735.33     65.58 o 
 -13   1   1      386.54      440.06     32.49 o 
 -12   1   1     1451.54     1543.25     56.50 o 
 -11   1   1      206.91      253.35     26.71 o 
 -10   1   1     3186.14     3113.19     74.37 o 
  -9   1   1      453.93      371.69     24.79 o 
  -8   1   1     4072.33     3569.87    138.44 o 
  -7   1   1     1010.66      957.09     34.48 o 
  -6   1   1     3655.63     3434.27     59.42 o 
  -5   1   1       14.61       19.83      6.45 o 
  -4   1   1     9794.26     9627.33    119.76 o 
  -3   1   1      338.36      408.54     28.03 o 
  -2   1   1    10954.04    11748.76    234.62 o 
  -1   1   1     1572.07     1768.08     40.73 o 
   0   1   1    10213.40    11395.64    298.43 o 
   1   1   1     6787.27     6945.19     72.74 o 
   2   1   1     6039.36     5901.59     53.88 o 
   3   1   1      524.76      498.24     19.28 o 
   4   1   1      286.70      235.22     15.52 o 
   5   1   1     3309.03     3092.65     57.19 o 
   6   1   1     1506.71     1467.53     42.82 o 
   7   1   1    10980.39    10572.11    133.56 o 
   8   1   1      698.40      650.84     34.91 o 
   9   1   1     5658.15     5471.92     99.43 o 
  10   1   1       77.38       74.47     17.85 o 
  11   1   1      576.90      589.58     43.59 o 
  12   1   1        0.03        1.73     11.02 o 
  13   1   1      183.34      206.06     22.07 o 
  14   1   1       14.74       14.52     38.85 o 
  15   1   1     1095.47     1332.35     94.81 o 
  16   1   1      117.77      250.03     58.08 o 
  17   1   1      934.40     1149.26    139.46 o 
 -18   2   1       31.14       74.18     43.05 o 
 -17   2   1       75.98       56.10     45.31 o 
 -16   2   1       47.90      -18.92     33.31 o 
 -15   2   1       48.48       49.04     18.79 o 
 -14   2   1       21.23       21.13     30.62 o 
 -13   2   1       55.69       89.14     55.97 o 
 -12   2   1      285.75      293.84     39.40 o 
 -11   2   1     2293.42     2443.20     87.12 o 
 -10   2   1      455.85      450.73     37.03 o 
  -9   2   1     5285.67     5444.60    119.69 o 
  -8   2   1       33.55       -6.89     13.24 o 
  -7   2   1      383.55      330.49     25.36 o 
  -6   2   1        3.38        0.90      9.23 o 
  -5   2   1        3.08        0.48      6.12 o 
  -4   2   1       31.38        8.88     19.43 o 
  -3   2   1     2747.40     2670.46     65.33 o 
  -2   2   1     3503.56     3753.93     59.01 o 
  -1   2   1    13244.78    13821.61    133.27 o 
   0   2   1     4178.29     4421.88     62.00 o 
   1   2   1     1225.37     1296.55     37.54 o 
   2   2   1       86.91      106.56     10.78 o 
   3   2   1      853.08      779.12     45.11 o 
   4   2   1     1417.75     1330.65     29.04 o 
   5   2   1      264.66      257.10     15.08 o 
   6   2   1     1813.53     1767.35     51.09 o 
   7   2   1     1238.00     1112.61     51.34 o 
   8   2   1     7137.70     6871.72    145.68 o 
   9   2   1      315.44      291.27     25.87 o 
  10   2   1      450.24      451.03     47.23 o 
  11   2   1        2.28       -5.99     15.53 o 
  12   2   1       37.75       17.13     17.25 o 
  13   2   1        7.54      -21.04     21.04 o 
  14   2   1      269.20      306.13     44.20 o 
  15   2   1      142.89      145.14     33.34 o 
  16   2   1      534.63      587.48    102.08 o 
  17   2   1      243.25      306.11     75.42 o 
 -17   3   1      667.87      691.58    115.94 o 
 -16   3   1      704.25      765.33    118.84 o 
 -15   3   1      638.06      772.45    114.74 o 
 -14   3   1     2312.36     2544.19    111.55 o 
 -13   3   1     2443.18     2590.64    236.17 o 
 -12   3   1     1032.61     1060.56     64.54 o 
 -11   3   1       12.88        0.55     12.39 o 
 -10   3   1        9.91        3.02     11.65 o 
  -9   3   1       63.86       44.19     11.64 o 
  -8   3   1      426.98      370.79     25.08 o 
  -7   3   1       78.39       52.78     10.13 o 
  -6   3   1    23813.80    20703.41   1006.64 o 
  -5   3   1      177.63      128.64     31.45 o 
  -4   3   1    27050.51    25039.12    812.32 o 
  -3   3   1      231.30      273.40     21.23 o 
  -2   3   1     1166.14     1282.93     34.98 o 
  -1   3   1     1696.87     1792.47     43.41 o 
   0   3   1      145.87      182.02     14.14 o 
   1   3   1     1037.65     1114.23     42.04 o 
   2   3   1     8180.96     8387.44    122.70 o 
   3   3   1     9646.00     9344.25    146.47 o 
   4   3   1     3431.53     3054.00     69.87 o 
   5   3   1     3814.25     3016.63    153.50 o 
   6   3   1        3.54       14.22     26.47 o 
   7   3   1     1514.57     1593.08    122.60 o 
   8   3   1      114.45      132.14     16.63 o 
   9   3   1      820.26      981.78     44.83 o 
  10   3   1       31.52       48.66     16.19 o 
  11   3   1     2602.87     2801.11    172.01 o 
  12   3   1        1.14        6.87     13.87 o 
  13   3   1     2721.18     2945.24    114.80 o 
  14   3   1        0.42        3.90     32.64 o 
  15   3   1      208.96      272.25     70.10 o 
  16   3   1      223.59      196.50     70.86 o 
  17   3   1       84.71       31.70     73.13 o 
 -17   4   1        3.64       92.05     55.97 o 
 -16   4   1     1388.67     1549.79    172.57 o 
 -15   4   1        4.67      -20.07     45.67 o 
 -14   4   1      348.79      466.59     94.81 o 
 -13   4   1     1018.10     1000.91    126.49 o 
 -12   4   1      364.04      226.64     91.62 o 
 -11   4   1       63.93      -19.19     32.27 o 
 -10   4   1       38.42       71.50     42.41 o 
  -9   4   1       21.97       51.66     38.55 o 
  -8   4   1       23.28       24.47     32.17 o 
  -7   4   1     4750.50     4120.66    188.20 o 
  -6   4   1      165.77      132.38     35.26 o 
  -5   4   1     6656.94     5633.30    228.79 o 
  -4   4   1     2416.44     2458.83     61.49 o 
  -3   4   1     3046.84     2858.97     85.92 o 
  -2   4   1     2444.53     2585.31     94.44 o 
  -1   4   1       13.02       11.92      8.54 o 
   0   4   1      318.45      320.87     20.84 o 
   1   4   1      835.42      732.18     30.92 o 
   2   4   1     3161.34     2977.81     60.44 o 
   3   4   1     9894.74     9347.19    106.08 o 
   4   4   1     7750.49     7276.61    123.05 o 
   5   4   1     8288.18     8101.40    134.56 o 
   6   4   1      247.15      198.12     43.91 o 
   7   4   1      352.55      330.85     62.04 o 
   8   4   1      507.46      618.05     86.10 o 
   9   4   1      342.27      471.37     81.55 o 
  10   4   1     1265.33     1392.53    140.73 o 
  11   4   1        1.24       24.86     37.84 o 
  12   4   1     2550.56     3142.10    226.73 o 
  13   4   1        9.18       41.56     44.99 o 
  14   4   1      852.36      977.06    133.39 o 
  15   4   1        1.56       -2.14     34.04 o 
  16   4   1        8.08      -13.41     40.94 o 
 -16   5   1      259.33      287.38     78.02 o 
 -15   5   1       33.90       97.31     49.08 o 
 -14   5   1      382.99      456.49     98.14 o 
 -13   5   1       62.81        8.03     40.68 o 
 -12   5   1      359.08      464.07     92.32 o 
 -11   5   1      236.57      362.79     77.81 o 
 -10   5   1     1575.48     1681.47    158.22 o 
  -9   5   1      100.06       97.94     40.28 o 
  -8   5   1      758.82      724.21     95.94 o 
  -7   5   1      470.31      462.91     33.28 o 
  -6   5   1      114.31      124.87     20.35 o 
  -5   5   1       14.40       -4.23     23.04 o 
  -4   5   1        2.58       -1.75      5.71 o 
  -3   5   1     2412.46     2481.26    130.83 o 
  -2   5   1     1411.61     1313.83     47.72 o 
  -1   5   1     1443.93     1553.34     54.21 o 
   0   5   1     1142.20     1000.66     40.72 o 
   1   5   1        9.89       15.84      8.47 o 
   2   5   1      200.09      163.85     15.80 o 
   3   5   1      731.59      708.46     30.23 o 
   4   5   1       13.45       -9.69     11.98 o 
   5   5   1       22.95       -0.74      9.68 o 
   6   5   1      206.93      197.87     21.27 o 
   7   5   1      807.74      742.14     96.87 o 
   8   5   1      239.58      225.73     54.24 o 
   9   5   1      760.58      876.42    113.91 o 
  10   5   1      119.67       96.61     50.06 o 
  11   5   1       72.08       93.18     39.28 o 
  12   5   1        8.55      -38.31     47.14 o 
  13   5   1        2.25      -27.52     41.52 o 
  14   5   1      233.72       93.08     47.59 o 
  15   5   1      129.32      185.90     63.54 o 
  16   5   1      183.23      131.16     50.30 o 
 -15   6   1      168.35      207.83     84.79 o 
 -14   6   1      146.27      164.32     74.67 o 
 -13   6   1     1295.03     1592.23    176.35 o 
 -12   6   1      196.37      222.53     69.25 o 
 -11   6   1     1182.89     1388.95    154.87 o 
 -10   6   1        9.04      -50.16     50.16 o 
  -9   6   1      388.83      466.38     88.55 o 
  -8   6   1     1264.88     1012.01    102.36 o 
  -7   6   1     1900.09     1739.73     76.43 o 
  -6   6   1      530.42      423.32     40.53 o 
  -5   6   1     4332.36     4088.22    135.74 o 
  -4   6   1     1214.09     1213.23     67.12 o 
  -3   6   1     2931.02     2939.10    177.59 o 
  -2   6   1     2512.26     2452.81     79.16 o 
  -1   6   1     7064.81     7345.67    161.10 o 
   0   6   1      560.16      686.29     42.57 o 
   1   6   1    10333.41    10482.47    168.00 o 
   2   6   1     2232.41     2290.69     72.65 o 
   3   6   1     3682.77     3631.21     78.31 o 
   4   6   1     3851.79     3229.34    377.85 o 
   5   6   1      641.38      639.54     48.49 o 
   6   6   1     2414.86     2322.07     84.06 o 
   7   6   1      272.44      219.13     24.42 o 
   8   6   1     2946.03     2984.32    208.72 o 
   9   6   1      188.35      163.89     54.74 o 
  10   6   1     1474.96     1631.31    168.11 o 
  11   6   1        2.62       34.97     41.74 o 
  12   6   1      102.08       67.87     47.53 o 
  13   6   1        3.00        3.58     35.31 o 
  14   6   1       73.69      122.56     58.93 o 
  15   6   1       20.54      182.65     79.03 o 
 -14   7   1       37.30       55.41     55.84 o 
 -13   7   1       52.09       74.59     47.38 o 
 -12   7   1      150.62      224.21     70.22 o 
 -11   7   1      115.32      -12.87     49.31 o 
 -10   7   1       85.90       51.87     34.57 o 
  -9   7   1      109.96       83.92     40.00 o 
  -8   7   1        5.50      -46.83     46.83 o 
  -7   7   1       56.18       49.80     19.64 o 
  -6   7   1       41.31       60.63     41.89 o 
  -5   7   1        3.25        0.70     11.95 o 
  -4   7   1      180.55      193.61     49.53 o 
  -3   7   1       75.51       72.84     17.72 o 
  -2   7   1       77.87       52.00     16.27 o 
  -1   7   1      141.14      125.32     24.37 o 
   0   7   1     1147.75     1137.20     65.73 o 
   1   7   1     1447.79     1645.65    117.86 o 
   2   7   1      123.12      100.29     20.75 o 
   3   7   1      101.92      125.53     20.91 o 
   4   7   1       16.74       14.64     12.50 o 
   5   7   1      408.97      377.76     59.12 o 
   6   7   1      558.48      553.72    100.76 o 
   7   7   1       14.93       -1.07     11.14 o 
   8   7   1       20.86       14.24     37.39 o 
   9   7   1      121.88      153.71     54.94 o 
  10   7   1      356.37      576.99    103.43 o 
  11   7   1      369.45      385.64     89.69 o 
  12   7   1        0.50       39.12     49.51 o 
  13   7   1      369.63      416.44     99.84 o 
  14   7   1      305.68      540.50    109.23 o 
 -13   8   1       82.97       53.82     40.02 o 
 -12   8   1      471.49      560.77    112.34 o 
 -11   8   1     1536.73     1688.78    189.35 o 
 -10   8   1      504.50      454.85     93.94 o 
  -9   8   1     2669.30     2819.00    226.85 o 
  -8   8   1       10.78      -50.77     50.77 o 
  -7   8   1      771.06      651.41     98.85 o 
  -6   8   1       39.32       30.63     30.73 o 
  -5   8   1      293.62      252.84     58.07 o 
  -4   8   1       80.45       76.45     14.81 o 
  -3   8   1     2510.97     2534.83    243.37 o 
  -2   8   1      359.97      387.64     58.47 o 
  -1   8   1     4154.38     4416.22    165.60 o 
   0   8   1      558.56      667.93     54.61 o 
   1   8   1      155.44      160.18     27.09 o 
   2   8   1      103.50      117.59     22.98 o 
   3   8   1       35.86       20.15     12.94 o 
   4   8   1      175.40      133.25     53.38 o 
   5   8   1      754.41      648.27     99.45 o 
   6   8   1     1513.76     1483.26    150.73 o 
   7   8   1      556.11      649.88    104.91 o 
   8   8   1     2514.69     2416.31    205.01 o 
   9   8   1        0.51       41.45     42.63 o 
  10   8   1      510.19      648.42    121.58 o 
  11   8   1       48.16       15.87     42.03 o 
  12   8   1      141.86      131.92     57.97 o 
 -11   9   1       19.38       25.08     51.30 o 
 -10   9   1      775.89      993.48    149.40 o 
  -9   9   1       11.63      -58.56     58.56 o 
  -8   9   1      674.18      631.73    110.49 o 
  -7   9   1       38.60      -40.83     54.39 o 
  -6   9   1        7.95      -48.87     48.87 o 
  -5   9   1        2.86       11.49     36.47 o 
  -4   9   1      138.78      111.62     43.94 o 
  -3   9   1       62.49       79.38     18.83 o 
  -2   9   1     2140.42     2231.46    103.85 o 
  -1   9   1      706.92      827.34     66.18 o 
   0   9   1     1363.80     1483.88     86.94 o 
   1   9   1      475.24      462.56     54.00 o 
   2   9   1       80.53        6.25     18.47 o 
   3   9   1       33.75       30.85     25.19 o 
   4   9   1        0.95       54.87     39.18 o 
   5   9   1      137.60       82.10     44.71 o 
   6   9   1      398.87      409.62     87.22 o 
   7   9   1     1324.78     1307.31    153.97 o 
   8   9   1      287.92      318.58     82.30 o 
   9   9   1      732.48      792.30    128.28 o 
  10   9   1        1.00       20.34     38.73 o 
  -8  10   1       14.48      -44.95     48.11 o 
  -7  10   1     1030.14     1012.22    143.82 o 
  -6  10   1        8.41        9.34     42.32 o 
  -5  10   1     1907.32     1924.75    185.55 o 
  -4  10   1      129.51      213.49     64.44 o 
  -3  10   1      727.72      799.27    112.45 o 
  -2  10   1        0.43       18.43     29.46 o 
  -1  10   1      110.83      121.35     29.37 o 
   0  10   1        4.80       51.08     23.73 o 
   1  10   1      226.99      214.49     48.92 o 
   2  10   1     1075.57     1096.66    122.27 o 
   3  10   1      727.29      930.25    119.46 o 
   4  10   1     1524.83     1749.66    168.76 o 
   5  10   1     1000.21     1154.18    142.15 o 
   6  10   1      140.12      217.77     67.33 o 
   7  10   1      142.37      162.22     63.21 o 
   8  10   1        9.22       84.29     58.84 o 
  -4  11   1     1750.77     1760.75    178.33 o 
  -3  11   1      245.44      392.76     88.11 o 
  -2  11   1      165.83      244.97     63.41 o 
   2  11   1      163.64      172.87     58.06 o 
   3  11   1      227.12      148.19     50.32 o 
   4  11   1      802.38      816.33    122.49 o 
 -18   0   2     1192.46     1307.89    142.74 o 
 -17   0   2      188.98      245.42     62.31 o 
 -16   0   2       56.88       46.34     35.10 o 
 -15   0   2        2.20       53.51     35.16 o 
 -14   0   2       78.95       42.29     60.26 o 
 -13   0   2      120.47      172.74     34.15 o 
 -12   0   2     3869.08     3892.46    134.26 o 
 -11   0   2        2.65       12.89     24.48 o 
 -10   0   2     3068.26     3007.09    109.46 o 
  -9   0   2     2382.55     2336.95     92.37 o 
  -8   0   2      279.46      294.46     26.77 o 
  -7   0   2      396.15      397.06     35.25 o 
  -6   0   2      689.92      642.55     51.72 o 
  -5   0   2       63.14       48.44     13.28 o 
  -4   0   2     1907.61     1837.09     58.65 o 
  -3   0   2    22683.80    24441.37    255.54 o 
  -2   0   2    12622.30    13420.76    230.00 o 
  -1   0   2     3522.56     3937.99    105.38 o 
   1   0   2    23481.83    24814.64    341.08 o 
   2   0   2     5410.08     5423.37    132.36 o 
   3   0   2    91298.04    94016.74    754.31 o 
   4   0   2     7223.13     7534.38    249.71 o 
   5   0   2    14144.09    13953.67    203.23 o 
   6   0   2      453.99      476.28     37.42 o 
   7   0   2     8382.44     7554.62    162.10 o 
   8   0   2       84.35       58.60     17.38 o 
   9   0   2     3420.59     3033.06    158.79 o 
  10   0   2       20.34       -6.69     29.35 o 
  11   0   2      139.69       91.95     35.83 o 
  12   0   2      198.16      143.12     29.07 o 
  13   0   2      603.01      652.36     64.03 o 
  14   0   2       41.04       30.38     31.85 o 
  15   0   2      411.75      550.47     87.96 o 
  16   0   2      182.49      420.76     85.29 o 
  17   0   2       14.03       61.67     39.42 o 
 -18   1   2       18.13      -50.91     51.76 o 
 -17   1   2        3.28       23.82     23.61 o 
 -16   1   2        2.35      -19.18     25.22 o 
 -15   1   2      216.15      190.72     35.98 o 
 -14   1   2        4.26       -9.65     19.50 o 
 -13   1   2       19.37       -0.85     11.20 o 
 -12   1   2        0.21        5.59     12.93 o 
 -11   1   2     4263.17     4259.53     93.95 o 
 -10   1   2       30.71        7.14     11.24 o 
  -9   1   2     5050.85     5024.96     94.99 o 
  -8   1   2      539.15      481.07     33.75 o 
  -7   1   2      627.33      594.71     28.60 o 
  -6   1   2      696.67      643.14     27.79 o 
  -5   1   2      244.81      228.79     16.15 o 
  -4   1   2      350.42      365.61     22.89 o 
  -3   1   2     6599.69     6721.62    114.34 o 
  -2   1   2    11952.27    12849.37    249.86 o 
  -1   1   2     1380.15     1532.43     72.10 o 
   0   1   2     3601.48     4069.04     78.50 o 
   1   1   2       51.41       55.54      8.36 o 
   2   1   2    50599.54    53174.59    367.73 o 
   3   1   2     4198.14     4492.15     71.42 o 
   4   1   2    11780.08    12580.02    140.15 o 
   5   1   2      256.16      233.55     16.93 o 
   6   1   2     6428.66     6275.01     95.74 o 
   7   1   2       14.32        4.32      7.04 o 
   8   1   2     2069.36     2025.02     68.18 o 
   9   1   2      126.17      121.50     23.43 o 
  10   1   2       39.13       38.07     10.37 o 
  11   1   2      272.02      231.26     23.53 o 
  12   1   2      212.86      217.29     23.80 o 
  13   1   2       57.40       30.68     26.72 o 
  14   1   2      130.26      162.79     46.90 o 
  15   1   2     1285.67     1385.30     99.75 o 
  16   1   2      366.93      461.09     59.92 o 
  17   1   2      196.43      254.45     75.63 o 
 -18   2   2      112.99       63.52     50.15 o 
 -17   2   2      266.34      276.36     74.46 o 
 -16   2   2      940.83     1038.21     81.93 o 
 -15   2   2       85.38      115.50     31.31 o 
 -14   2   2     1424.36     1559.85     92.63 o 
 -13   2   2      581.07      587.48     55.49 o 
 -12   2   2      601.15      606.40     54.85 o 
 -11   2   2      407.00      422.57     39.50 o 
 -10   2   2     1674.89     1722.60     70.17 o 
  -9   2   2      342.36      361.10     31.78 o 
  -8   2   2     6835.47     6677.15    144.24 o 
  -7   2   2     2982.86     3131.00    130.07 o 
  -6   2   2     7539.00     7056.20    259.32 o 
  -5   2   2     3818.86     3627.52     78.69 o 
  -4   2   2     4017.48     4151.62    180.10 o 
  -3   2   2      205.68      208.79     19.87 o 
  -2   2   2       78.98       66.70     12.56 o 
  -1   2   2      252.81      234.96     21.09 o 
   0   2   2       58.59       60.52      9.36 o 
   1   2   2    10119.31    10551.68    124.56 o 
   2   2   2     1421.55     1441.13     40.31 o 
   3   2   2    12944.71    13176.38    134.39 o 
   4   2   2      429.22      383.14     19.76 o 
   5   2   2     2465.05     2334.73     43.18 o 
   6   2   2      431.67      321.29     51.74 o 
   7   2   2       20.69       11.61      6.16 o 
   8   2   2       33.08       20.41      7.81 o 
   9   2   2     1418.13     1258.34     88.40 o 
  10   2   2      364.69      308.33     22.97 o 
  11   2   2     2988.75     2664.67    202.78 o 
  12   2   2      519.99      457.78     56.29 o 
  13   2   2      952.65      952.96     73.45 o 
  14   2   2      394.05      409.16     51.71 o 
  15   2   2      135.38       66.95     47.93 o 
  16   2   2      116.03       65.49     44.94 o 
  17   2   2       11.40       15.25     34.49 o 
 -17   3   2      296.02      228.64     63.97 o 
 -16   3   2      123.86      107.06     46.58 o 
 -15   3   2      103.92      146.52     44.13 o 
 -14   3   2        0.42      -17.36     19.54 o 
 -13   3   2      341.66      349.08     39.97 o 
 -12   3   2        1.10        4.70     15.48 o 
 -11   3   2     1422.09     1527.77     75.15 o 
 -10   3   2      141.16      136.53     23.90 o 
  -9   3   2      861.47      837.75     85.01 o 
  -8   3   2      342.33      328.77     23.89 o 
  -7   3   2     1721.89     1631.77     52.33 o 
  -6   3   2      184.37      181.82     18.29 o 
  -5   3   2     6722.04     7182.95    347.06 o 
  -4   3   2      877.02      880.56     40.52 o 
  -3   3   2     4612.62     4779.26    123.06 o 
  -2   3   2     2995.64     3243.50     66.68 o 
  -1   3   2     1646.29     1663.45     44.98 o 
   0   3   2     2356.02     2403.61     55.28 o 
   1   3   2     1139.31     1189.30     38.95 o 
   2   3   2     3331.06     3172.85     63.65 o 
   3   3   2      160.65      138.09     14.89 o 
   4   3   2     2652.50     2266.10     42.25 o 
   5   3   2        2.52        3.88      4.93 o 
   6   3   2     2212.32     2126.93     65.24 o 
   7   3   2        7.58       16.54     11.02 o 
   8   3   2     2435.91     2247.70    154.66 o 
   9   3   2      302.89      346.84     31.16 o 
  10   3   2     1288.05     1313.42     66.03 o 
  11   3   2      582.75      575.07     58.73 o 
  12   3   2      488.95      584.77     50.81 o 
  13   3   2       69.53       50.12     42.18 o 
  14   3   2      199.26      213.32     68.29 o 
  15   3   2       46.63       21.91     36.38 o 
  16   3   2      141.61      138.70     64.37 o 
 -17   4   2        3.69       18.37     37.25 o 
 -16   4   2       81.27       95.00     57.05 o 
 -15   4   2       87.28       46.45     43.99 o 
 -14   4   2      424.94      410.49     88.95 o 
 -13   4   2        2.68        9.59     30.00 o 
 -12   4   2      537.51      456.95     79.48 o 
 -11   4   2        0.18        7.22      9.57 o 
 -10   4   2      196.92      162.75     20.37 o 
  -9   4   2        2.38        8.60      4.80 o 
  -8   4   2     1187.52      951.04     52.07 o 
  -7   4   2       44.79       18.44      8.56 o 
  -6   4   2     4566.25     4380.67    236.59 o 
  -5   4   2     1638.75     1617.94     55.40 o 
  -4   4   2     4087.60     4347.32    102.51 o 
  -3   4   2     2195.81     2389.20     59.02 o 
  -2   4   2      650.90      751.07     35.45 o 
  -1   4   2      268.45      277.52     23.39 o 
   0   4   2      684.26      678.39     36.58 o 
   1   4   2     2849.65     2863.62     77.24 o 
   2   4   2      678.63      621.32     35.79 o 
   3   4   2     5923.88     5824.74    114.22 o 
   4   4   2       14.65       15.90      5.04 o 
   5   4   2      398.03      381.65     36.44 o 
   6   4   2        7.77        9.65     22.50 o 
   7   4   2      202.12      163.76     47.55 o 
   8   4   2        9.81       -7.95     25.13 o 
   9   4   2     2914.01     3133.11    200.28 o 
  10   4   2      472.32      421.12     82.32 o 
  11   4   2     1275.55     1324.65    143.78 o 
  12   4   2      588.70      835.46    114.34 o 
  13   4   2        9.08      -47.62     52.51 o 
  14   4   2        1.32      -53.56     53.56 o 
  15   4   2       38.99      -35.13     55.11 o 
  16   4   2        6.11      -33.84     57.55 o 
 -16   5   2      224.71      177.01     69.06 o 
 -15   5   2     1660.48     1868.85    192.63 o 
 -14   5   2       56.06       -9.00     47.98 o 
 -13   5   2      730.78      839.24    123.33 o 
 -12   5   2        6.36      -18.98     31.65 o 
 -11   5   2      312.70      326.62     81.27 o 
 -10   5   2      271.26      273.46     69.44 o 
  -9   5   2     1910.88     1861.24    162.86 o 
  -8   5   2      435.04      420.93     30.20 o 
  -7   5   2     6965.43     6638.23    289.67 o 
  -6   5   2     5104.81     4661.51    247.52 o 
  -5   5   2     2816.32     2633.89     92.24 o 
  -4   5   2     1773.45     1713.37     88.32 o 
  -3   5   2       45.62       59.78     13.20 o 
  -2   5   2       31.51       39.78     12.37 o 
  -1   5   2     1092.34     1007.17     45.39 o 
   0   5   2      994.25      913.41     44.46 o 
   1   5   2     4649.80     4803.01     92.68 o 
   2   5   2    14027.00    14185.27    165.41 o 
   3   5   2      384.35      396.32     25.42 o 
   4   5   2     7729.76     7079.14    193.05 o 
   5   5   2      620.79      589.02     41.21 o 
   6   5   2      209.89      149.34     47.56 o 
   7   5   2        0.16       12.18     29.17 o 
   8   5   2      270.32      315.90     64.78 o 
   9   5   2      125.91      165.62     63.90 o 
  10   5   2     2590.99     2576.80    198.61 o 
  11   5   2      333.78      401.48     81.25 o 
  12   5   2     2201.48     2355.83    203.51 o 
  13   5   2      463.85      395.00     92.64 o 
  14   5   2       70.33       -4.82     53.73 o 
  15   5   2      122.16       77.40     54.83 o 
 -15   6   2        0.69       52.64     41.20 o 
 -14   6   2      137.70      103.41     61.18 o 
 -13   6   2       36.14       75.78     50.46 o 
 -12   6   2      507.30      562.06    104.72 o 
 -11   6   2        6.60       32.64     35.89 o 
 -10   6   2     1183.42     1318.60    150.97 o 
  -9   6   2       87.52       68.08     51.15 o 
  -8   6   2       10.88        7.98     13.31 o 
  -7   6   2       36.49        3.58     30.54 o 
  -6   6   2      437.25      465.73     80.08 o 
  -5   6   2      112.52      102.05     18.43 o 
  -4   6   2       77.24       62.44     11.98 o 
  -3   6   2     2171.71     2029.30     77.47 o 
  -2   6   2      766.77      736.63     37.73 o 
  -1   6   2     1372.91     1370.11     57.84 o 
   0   6   2      137.81      161.96     21.35 o 
   1   6   2      251.64      226.72     24.49 o 
   2   6   2      324.37      212.90     74.06 o 
   3   6   2      209.36      179.93     18.40 o 
   4   6   2      209.92      152.60     18.12 o 
   5   6   2       74.63       64.52     16.37 o 
   6   6   2        0.10       39.35     64.72 o 
   7   6   2     1310.48     1248.42    130.50 o 
   8   6   2        0.44        8.59     33.89 o 
   9   6   2       85.35       44.05     36.43 o 
  10   6   2       94.23       87.44     44.46 o 
  11   6   2      156.69      144.83     54.31 o 
  12   6   2       28.98      -37.32     37.32 o 
  13   6   2       32.83      -61.12     61.12 o 
  14   6   2       19.72       -0.14     45.96 o 
 -14   7   2        0.91        3.55     43.72 o 
 -13   7   2      396.28      432.97     97.36 o 
 -12   7   2      233.01      197.00     68.39 o 
 -11   7   2     3895.11     4212.12    280.10 o 
 -10   7   2      147.98      183.40     60.98 o 
  -9   7   2     3515.25     3357.45    241.21 o 
  -8   7   2      166.16      214.90     62.07 o 
  -7   7   2      174.51      135.73     37.46 o 
  -6   7   2        5.90       -8.70     14.15 o 
  -5   7   2      391.50      374.44     70.25 o 
  -4   7   2     1352.53     1445.57    110.24 o 
  -3   7   2     2382.22     2323.07    149.66 o 
  -2   7   2     3916.82     4237.54    108.51 o 
  -1   7   2     5333.92     5423.89    128.36 o 
   0   7   2     2420.33     2640.24     90.15 o 
   1   7   2     6397.38     6420.80    124.80 o 
   2   7   2       32.48       40.13     16.87 o 
   3   7   2       81.55      116.60     22.06 o 
   4   7   2     1388.99     1086.67    125.52 o 
   5   7   2     2388.04     2231.82     99.15 o 
   6   7   2     6936.65     6700.18    163.41 o 
   7   7   2      131.90      168.36     56.61 o 
   8   7   2     2546.46     2576.17    203.30 o 
   9   7   2        4.93       -7.75     41.08 o 
  10   7   2      397.17      424.85     91.87 o 
  11   7   2        6.72       88.18     40.98 o 
  12   7   2        4.27       97.66     56.71 o 
  13   7   2      291.70      266.06     75.52 o 
 -13   8   2        2.83       59.79     55.39 o 
 -12   8   2      199.51      127.00     53.49 o 
 -11   8   2        1.52        4.53     48.36 o 
 -10   8   2      119.40      247.09     74.27 o 
  -9   8   2        0.02       -2.33     39.77 o 
  -8   8   2      114.19       54.41     37.90 o 
  -7   8   2        0.03       12.70     33.46 o 
  -6   8   2        6.99       -9.45     39.16 o 
  -5   8   2       81.87       53.72     40.66 o 
  -4   8   2       12.24       22.80     14.78 o 
  -3   8   2     1700.32     1669.83    103.68 o 
  -2   8   2      442.25      391.25     42.39 o 
  -1   8   2     1027.13     1070.01     70.26 o 
   0   8   2       16.18        0.61     18.16 o 
   1   8   2      169.77      171.74     62.75 o 
   2   8   2      340.68      329.14     36.88 o 
   3   8   2       24.02       43.68     12.92 o 
   4   8   2      383.04      227.43     51.35 o 
   5   8   2        1.40        9.26     33.01 o 
   6   8   2      198.83      220.93     62.15 o 
   7   8   2      945.63     1151.83    136.63 o 
   8   8   2       88.91       69.34     53.29 o 
   9   8   2      449.77      423.01    102.17 o 
  10   8   2       61.81       65.91     42.87 o 
  11   8   2       14.37       28.57    165.25 o 
  12   8   2       12.00      -11.35     39.49 o 
 -11   9   2      553.60      609.97    118.57 o 
 -10   9   2       63.43        1.58     47.65 o 
  -9   9   2      442.88      449.81     94.83 o 
  -8   9   2     1042.42      701.54    115.43 o 
  -7   9   2      862.40      677.76    107.35 o 
  -6   9   2      233.38      148.82     47.31 o 
  -5   9   2     1856.39     1636.71    157.45 o 
  -4   9   2      127.16      108.90     44.66 o 
  -3   9   2     1148.31     1230.81     76.67 o 
  -2   9   2     1200.94     1301.02     80.03 o 
  -1   9   2       22.56      151.15    121.46 o 
   0   9   2     1469.23     1564.89     92.16 o 
   1   9   2       85.29       79.98     26.64 o 
   2   9   2     1676.09     1821.67     93.19 o 
   3   9   2      395.52      398.96     73.76 o 
   4   9   2     1017.92      960.74    114.79 o 
   5   9   2      622.26      539.42     96.15 o 
   6   9   2      615.27      399.10     88.16 o 
   7   9   2        2.40        9.05     32.56 o 
   8   9   2      571.85      679.82    114.06 o 
   9   9   2      109.04       57.98     43.13 o 
  10   9   2      336.58      475.30    104.45 o 
  -8  10   2      343.39      284.97     90.89 o 
  -7  10   2      138.80      178.64     59.06 o 
  -6  10   2      149.35       70.92     33.93 o 
  -5  10   2        8.27      -15.21     51.86 o 
  -4  10   2      397.45      215.59     60.16 o 
  -3  10   2       18.42      -28.70     28.70 o 
  -2  10   2      269.43      225.21     58.58 o 
  -1  10   2      920.67     1032.93     77.48 o 
   0  10   2       18.08       59.12     24.48 o 
   1  10   2     1031.26     1212.39    126.46 o 
   2  10   2        1.32       37.83     29.46 o 
   3  10   2      554.35      540.34     87.27 o 
   4  10   2      481.33      402.13     80.04 o 
   5  10   2      907.44      914.85    126.31 o 
   6  10   2      181.56      214.69     70.40 o 
   7  10   2      296.68      229.62     69.44 o 
  -4  11   2      172.27      182.40     73.45 o 
  -3  11   2       44.89       48.42     55.77 o 
   2  11   2      823.93     1012.14    123.54 o 
   3  11   2       16.27      -31.41     34.04 o 
 -18   1   3      151.55      183.86     63.59 o 
 -17   1   3      198.50      175.64     49.74 o 
 -16   1   3      212.49      273.57     63.85 o 
 -15   1   3       27.07       74.15     28.26 o 
 -14   1   3     1542.70     1587.17     97.66 o 
 -13   1   3      687.93      675.20     41.72 o 
 -12   1   3     4568.75     4672.89    125.71 o 
 -11   1   3     3159.24     3094.32     83.30 o 
 -10   1   3     3169.71     2926.74     89.54 o 
  -9   1   3     1523.78     1397.29     51.52 o 
  -8   1   3      163.56      158.38     17.92 o 
  -7   1   3       26.83       13.81      8.04 o 
  -6   1   3     1280.05     1209.08     41.48 o 
  -5   1   3     2696.94     2675.78     59.32 o 
  -4   1   3     7016.72     7226.95    137.58 o 
  -3   1   3    25905.18    27013.94    303.66 o 
  -2   1   3      353.33      316.14     43.88 o 
  -1   1   3    19854.08    20718.72    355.43 o 
   0   1   3        0.85        4.96     15.71 o 
   1   1   3       44.00       51.24     13.62 o 
   2   1   3      454.08      435.15     24.35 o 
   3   1   3     2231.47     1925.38     52.30 o 
   4   1   3     1054.17      954.66     34.46 o 
   5   1   3    13693.21    13899.62    151.13 o 
   6   1   3     3023.38     2933.53     74.21 o 
   7   1   3     3438.39     3406.17     86.43 o 
   8   1   3     2257.04     2219.60     80.04 o 
   9   1   3      510.70      511.60     39.51 o 
  10   1   3      664.07      684.04     57.84 o 
  11   1   3      264.28      235.65     36.83 o 
  12   1   3      907.50      884.62     48.08 o 
  13   1   3       35.12       71.60     25.28 o 
  14   1   3      967.03     1176.92     88.18 o 
  15   1   3       40.10        6.05     23.07 o 
  16   1   3      265.61      295.61     72.97 o 
  17   1   3       39.77      -10.06     48.00 o 
 -18   2   3       17.86      -29.45     50.00 o 
 -17   2   3       22.59       21.51     30.25 o 
 -16   2   3        6.43      -25.04     25.04 o 
 -15   2   3      306.85      295.18     45.55 o 
 -14   2   3       38.05       -0.95     25.91 o 
 -13   2   3      137.41       93.02     25.51 o 
 -12   2   3      537.91      479.44     49.08 o 
 -11   2   3     2331.90     2284.91     86.70 o 
 -10   2   3      435.32      398.86     35.21 o 
  -9   2   3      341.29      349.12     31.13 o 
  -8   2   3        1.37       -7.90     13.34 o 
  -7   2   3       32.47       47.32     21.59 o 
  -6   2   3        1.88        2.38      9.50 o 
  -5   2   3      887.13      903.14     49.58 o 
  -4   2   3     9628.67    10276.89    293.20 o 
  -3   2   3      695.26      660.92     40.31 o 
  -2   2   3    21449.69    23509.96    281.10 o 
  -1   2   3        0.05       10.06      9.97 o 
   0   2   3       32.21       27.81      9.34 o 
   1   2   3       28.90       41.97     10.65 o 
   2   2   3      472.87      507.27     33.72 o 
   3   2   3      116.52      118.21     14.51 o 
   4   2   3     2062.74     1930.87     61.95 o 
   5   2   3     1281.42     1081.21     46.71 o 
   6   2   3     3430.78     3507.44     65.70 o 
   7   2   3      970.23      900.05     34.05 o 
   8   2   3      236.98      253.52     18.69 o 
   9   2   3       19.11       16.76      8.23 o 
  10   2   3        0.63       -1.33      9.58 o 
  11   2   3        2.35       -8.45      8.45 o 
  12   2   3      177.92      187.75     21.96 o 
  13   2   3      368.05      461.99     53.70 o 
  14   2   3       89.21       68.35     26.87 o 
  15   2   3      710.19      697.06    109.65 o 
  16   2   3       11.44       63.31     50.23 o 
 -18   3   3      477.93      383.82     88.71 o 
 -17   3   3       11.99      -34.36     34.36 o 
 -16   3   3      741.48      891.01    125.35 o 
 -15   3   3      312.61      322.64     77.60 o 
 -14   3   3      105.69      101.82     28.15 o 
 -13   3   3      657.32      680.44     58.84 o 
 -12   3   3      168.91      198.78     31.79 o 
 -11   3   3        6.73       18.90     16.41 o 
 -10   3   3     2183.61     2052.46     79.84 o 
  -9   3   3     1949.97     1842.99     81.95 o 
  -8   3   3     2656.33     2577.33     76.96 o 
  -7   3   3    10757.77    10982.98    310.25 o 
  -6   3   3     2446.86     2374.05     85.68 o 
  -5   3   3     1241.70     1262.09     85.18 o 
  -4   3   3      540.08      512.53     38.25 o 
  -3   3   3     1239.86     1492.40     64.79 o 
  -2   3   3     1548.68     1769.98     55.09 o 
  -1   3   3     8644.69     9476.09    243.32 o 
   0   3   3      564.14      812.96     34.42 o 
   1   3   3     9413.69     9540.85    123.23 o 
   2   3   3      539.78      498.72     30.16 o 
   3   3   3     6425.65     6411.06    117.74 o 
   4   3   3      222.31      189.57     17.71 o 
   5   3   3       62.39       56.50     10.17 o 
   6   3   3      173.54      140.02     27.71 o 
   7   3   3       42.55       39.37      9.34 o 
   8   3   3      672.18      574.10     46.10 o 
   9   3   3     1102.61     1053.95     61.84 o 
  10   3   3     5822.93     6523.79    162.70 o 
  11   3   3     1946.04     2048.53    269.18 o 
  12   3   3     1229.36     1449.40     82.68 o 
  13   3   3       58.62       45.70     19.07 o 
  14   3   3       24.42        0.46     49.81 o 
  15   3   3        9.65       -4.39     35.21 o 
  16   3   3       65.61       50.24     39.83 o 
 -17   4   3      645.37      698.92    121.64 o 
 -16   4   3      137.04      105.37     62.61 o 
 -15   4   3     4057.79     4570.23    287.66 o 
 -14   4   3      391.97      387.96     89.29 o 
 -13   4   3      989.70      890.73     57.77 o 
 -12   4   3     1570.65     1495.11     73.17 o 
 -11   4   3      148.53      126.87     22.66 o 
 -10   4   3      384.06      305.01     29.79 o 
  -9   4   3     1162.69     1188.97     41.79 o 
  -8   4   3     4105.70     4148.88     82.24 o 
  -7   4   3     2329.06     2372.82     64.11 o 
  -6   4   3     4822.55     4959.07    327.60 o 
  -5   4   3     1838.38     1963.95     76.10 o 
  -4   4   3       47.84       30.31     17.43 o 
  -3   4   3      701.84      719.74     41.66 o 
  -2   4   3      276.73      353.93     53.48 o 
  -1   4   3     2957.33     3672.59     79.60 o 
   0   4   3    11747.09    12079.18    182.75 o 
   1   4   3     3900.48     4088.40     85.78 o 
   2   4   3    14568.06    14442.69    173.15 o 
   3   4   3      340.96      349.62     25.00 o 
   4   4   3     1662.76     1598.73     48.73 o 
   5   4   3      227.16      205.87     18.14 o 
   6   4   3      282.51      252.37     19.65 o 
   7   4   3       31.40       25.63     10.06 o 
   8   4   3     1985.53     1857.62     67.58 o 
   9   4   3      637.99      652.36     96.19 o 
  10   4   3     1005.13      805.96    110.29 o 
  11   4   3      835.79      873.76    118.78 o 
  12   4   3       42.31       29.21     32.76 o 
  13   4   3      209.19      184.60     72.41 o 
  14   4   3       30.88       34.81     44.54 o 
  15   4   3        4.41      -49.80     49.80 o 
 -16   5   3       17.57      152.87     73.76 o 
 -15   5   3       17.00       48.34     59.55 o 
 -14   5   3      247.68      290.52     79.69 o 
 -13   5   3       14.37      -12.16     34.27 o 
 -12   5   3      285.18      280.91     74.16 o 
 -11   5   3       10.60      -44.24     48.03 o 
 -10   5   3     1201.68     1006.10    143.14 o 
  -9   5   3       34.97       21.90      7.45 o 
  -8   5   3      553.29      503.84     46.16 o 
  -7   5   3        7.79       18.36     16.78 o 
  -6   5   3       70.08       72.66     17.33 o 
  -5   5   3     1063.53     1124.05    124.90 o 
  -4   5   3       89.27       61.79     16.27 o 
  -3   5   3     2229.51     2142.34     76.10 o 
  -2   5   3       59.23       76.28     18.56 o 
  -1   5   3     1606.21     1572.83     63.07 o 
   0   5   3       32.84       53.22     27.61 o 
   1   5   3       36.17       24.89     11.66 o 
   2   5   3      155.53      195.19     24.80 o 
   3   5   3      287.37      282.29     28.11 o 
   4   5   3      491.00      416.55     39.04 o 
   5   5   3      684.97      636.49     28.49 o 
   6   5   3      113.76      110.21     41.55 o 
   7   5   3     1388.95     1285.92    128.30 o 
   8   5   3        4.53       50.74     41.99 o 
   9   5   3      224.13      244.91     63.38 o 
  10   5   3      191.34      283.42     70.95 o 
  11   5   3       76.87      136.46     56.74 o 
  12   5   3       12.29      -29.84     38.90 o 
  13   5   3        0.86      -37.88     37.88 o 
  14   5   3      346.45      380.14     86.33 o 
  15   5   3       58.12      118.81     61.87 o 
 -15   6   3      816.50      866.42    139.58 o 
 -14   6   3      117.89      145.25     61.32 o 
 -13   6   3     1243.30     1526.50    174.27 o 
 -12   6   3      740.48      821.44    130.85 o 
 -11   6   3      895.88     1038.83    138.86 o 
 -10   6   3      901.08      755.27     73.46 o 
  -9   6   3      148.61      182.92     25.12 o 
  -8   6   3      553.54      466.49     84.89 o 
  -7   6   3       89.73       87.10     15.39 o 
  -6   6   3      737.64      853.15     51.96 o 
  -5   6   3      427.36      433.59     48.63 o 
  -4   6   3     3856.57     3756.67    130.43 o 
  -3   6   3      814.78      829.10     45.16 o 
  -2   6   3     6071.88     6075.38    138.47 o 
  -1   6   3      211.88      246.17     24.65 o 
   0   6   3     3693.91     3698.56    103.48 o 
   1   6   3       21.91       26.35     16.42 o 
   2   6   3     4922.06     4955.49    117.08 o 
   3   6   3      208.99      125.35     44.53 o 
   4   6   3     4965.17     4856.84     99.93 o 
   5   6   3     1233.94      860.69     93.32 o 
   6   6   3     4116.36     3843.70    127.17 o 
   7   6   3      870.41      940.28    116.26 o 
   8   6   3     2875.04     2686.05    202.06 o 
   9   6   3      427.69      580.08     98.76 o 
  10   6   3      515.23      462.99     93.79 o 
  11   6   3      836.29      914.00    130.24 o 
  12   6   3        9.09      -44.16     54.20 o 
  13   6   3      349.16      486.42     96.85 o 
  14   6   3        6.38       36.06     58.08 o 
 -14   7   3        5.36       24.65     38.70 o 
 -13   7   3       80.79       92.00     51.27 o 
 -12   7   3       58.48      141.07     61.37 o 
 -11   7   3      150.53      162.69     60.78 o 
 -10   7   3      290.62      305.26     84.94 o 
  -9   7   3       63.53       61.76     17.76 o 
  -8   7   3     1422.60     1104.81    136.03 o 
  -7   7   3      803.56      646.56    102.96 o 
  -6   7   3        4.60       -0.36     11.30 o 
  -5   7   3      328.16      374.22     40.58 o 
  -4   7   3      434.68      421.88     32.49 o 
  -3   7   3      480.61      388.53     32.14 o 
  -2   7   3      329.76      382.22     35.15 o 
  -1   7   3        7.27       13.19     11.99 o 
   0   7   3      751.48      745.84     48.87 o 
   1   7   3      442.33      403.11     35.92 o 
   2   7   3      114.68      110.97     23.20 o 
   3   7   3     1127.24     1137.57     86.81 o 
   4   7   3       25.50       39.25     12.26 o 
   5   7   3     2083.98      805.04    346.10 o 
   6   7   3      228.70      221.52     83.42 o 
   7   7   3        3.34      -33.25     42.10 o 
   8   7   3       13.76      -33.70     51.45 o 
   9   7   3      120.74       49.29     33.77 o 
  10   7   3      120.11       32.60     34.75 o 
  11   7   3       13.17       -8.33     48.68 o 
  12   7   3       17.34       48.85     47.04 o 
  13   7   3        8.22      -36.13     48.72 o 
 -13   8   3      893.88     1030.56    159.31 o 
 -12   8   3      319.73      350.36     92.60 o 
 -11   8   3     1032.56     1173.03    161.06 o 
 -10   8   3     1153.09     1192.39    154.03 o 
  -9   8   3      621.08      620.44    111.37 o 
  -8   8   3      413.33      423.10     89.62 o 
  -7   8   3      694.64      769.29    114.20 o 
  -6   8   3      199.95      172.12     56.26 o 
  -5   8   3     1125.38      944.20    120.83 o 
  -4   8   3     2699.72     2855.50    242.49 o 
  -3   8   3      566.21      634.30     45.45 o 
  -2   8   3     4240.68     4355.84    122.64 o 
  -1   8   3       64.36      106.30     23.52 o 
   0   8   3      849.09      834.92     66.02 o 
   1   8   3       18.46       17.28     31.80 o 
   2   8   3      139.09      165.56     29.47 o 
   3   8   3      327.66      308.63     46.89 o 
   4   8   3      656.62      499.45     62.14 o 
   5   8   3      164.85       63.33     41.91 o 
   6   8   3     1399.00     1504.15    154.75 o 
   7   8   3     1200.65     1191.17    141.07 o 
   8   8   3      256.78      208.05     53.35 o 
   9   8   3      246.40      176.96     58.64 o 
  10   8   3        2.53      -41.48     47.20 o 
  11   8   3       65.58       48.30     45.90 o 
 -11   9   3      469.57      721.57    131.96 o 
 -10   9   3      170.29      195.02     78.50 o 
  -9   9   3        6.34      -25.59     37.25 o 
  -8   9   3        7.69       30.87     42.83 o 
  -7   9   3      192.31       66.32     34.63 o 
  -6   9   3       42.95      -22.94     54.75 o 
  -5   9   3      411.01      322.84     71.71 o 
  -4   9   3      274.43      279.64     36.39 o 
  -3   9   3     2494.01     2858.20    171.68 o 
  -2   9   3        1.08       23.36     22.24 o 
  -1   9   3     1183.80     1243.69     82.31 o 
   0   9   3        8.47       -5.44     20.36 o 
   1   9   3        6.61      -11.69     28.80 o 
   2   9   3        2.26        1.06     20.24 o 
   3   9   3       71.84       49.22     32.68 o 
   4   9   3      186.67      104.60     43.17 o 
   5   9   3     1536.17     1548.62    157.01 o 
   6   9   3      397.71      328.12     80.09 o 
   7   9   3      767.33      725.46    113.93 o 
   8   9   3      153.71      146.03     52.80 o 
   9   9   3       54.98       54.39     42.01 o 
  -8  10   3     1160.07     1015.80    151.22 o 
  -7  10   3      292.06       66.34     43.59 o 
  -6  10   3      572.68      505.08     94.40 o 
  -5  10   3      653.27      625.85     98.60 o 
  -4  10   3       26.98      135.81     64.79 o 
  -3  10   3      237.25      130.93     58.86 o 
  -2  10   3       51.26       34.66     32.75 o 
  -1  10   3      229.39      274.23    107.91 o 
   0  10   3     1576.18     1749.57    103.21 o 
   1  10   3       91.76      240.70     60.92 o 
   2  10   3     2513.44     2725.45    199.86 o 
   3  10   3        7.09      -16.16     35.37 o 
   4  10   3      518.78      659.45    107.93 o 
   5  10   3       21.37      -24.54     39.79 o 
   6  10   3        3.59       -6.04     47.89 o 
   7  10   3      175.45      112.97     45.51 o 
  -4  11   3      164.52      107.19     51.31 o 
  -3  11   3      324.82      351.44     76.99 o 
   2  11   3       41.15       25.99     31.17 o 
 -18   0   4      169.17      245.38     64.14 o 
 -17   0   4      124.80       84.51     40.16 o 
 -16   0   4     1008.25      972.67    116.29 o 
 -15   0   4      742.98      601.41     88.73 o 
 -14   0   4     1152.29     1308.92    122.64 o 
 -13   0   4     3359.87     3282.79    135.00 o 
 -12   0   4      846.37      850.50     55.80 o 
 -11   0   4     3187.03     3408.29    130.58 o 
 -10   0   4     1265.04     1160.45     74.39 o 
  -9   0   4       50.51       61.41     22.31 o 
  -8   0   4      344.86      388.22     39.67 o 
  -7   0   4      269.79      394.10     38.44 o 
  -6   0   4     4301.36     4990.23    129.65 o 
  -5   0   4    13952.87    14222.44    224.39 o 
  -4   0   4     6027.00     6391.79    138.21 o 
  -3   0   4    26719.36    28486.15    471.21 o 
  -2   0   4     1147.67     1227.27     79.75 o 
  -1   0   4      274.25      229.85     37.94 o 
   2   0   4     2338.15     2315.81     89.75 o 
   3   0   4     6829.33     6489.12    139.47 o 
   4   0   4    35284.63    35734.79    402.09 o 
   5   0   4    20228.75    20949.25    293.53 o 
   6   0   4    47479.20    27604.49  22071.26 o 
   7   0   4     6860.83     7223.59    241.28 o 
   8   0   4      204.33      235.68     45.48 o 
   9   0   4        5.70        8.96     16.50 o 
  10   0   4      128.60      102.25     39.55 o 
  11   0   4      144.98      192.07     47.04 o 
  12   0   4     2014.15     2145.11    162.39 o 
  13   0   4       24.25      102.07     39.08 o 
  14   0   4     2378.71     2900.76    201.35 o 
  15   0   4      225.57      303.96     68.52 o 
  16   0   4      248.94      344.10     79.69 o 
 -18   1   4      215.50      264.75     73.42 o 
 -17   1   4      178.23      161.81     36.15 o 
 -16   1   4      279.11      262.39     58.73 o 
 -15   1   4        3.90      -25.43     25.43 o 
 -14   1   4      317.61      282.41     43.43 o 
 -13   1   4      229.49      244.58     30.45 o 
 -12   1   4     1363.83     1241.01     50.10 o 
 -11   1   4      170.53      158.13     21.27 o 
 -10   1   4       34.20       21.97     12.40 o 
  -9   1   4      152.97      190.75     21.10 o 
  -8   1   4      115.77       80.71     15.03 o 
  -7   1   4      881.47      883.76     39.93 o 
  -6   1   4     3972.33     4231.16     99.67 o 
  -5   1   4      117.74       99.41     22.37 o 
  -4   1   4     7465.20     7579.99    154.98 o 
  -3   1   4     1761.25     1889.58     72.41 o 
  -2   1   4     2257.27     2468.93    118.29 o 
  -1   1   4      900.61     1035.51     76.44 o 
   0   1   4      358.13      371.76     32.27 o 
   1   1   4      881.28      874.81     38.85 o 
   2   1   4      219.05      206.08     19.87 o 
   3   1   4     1245.49     1177.03     45.85 o 
   4   1   4       97.81       84.76     13.19 o 
   5   1   4      339.74      495.02     32.30 o 
   6   1   4     1284.01     1382.11     55.97 o 
   7   1   4      382.08      406.77     31.89 o 
   8   1   4       27.09        5.36      8.28 o 
   9   1   4      312.25      284.90     37.42 o 
  10   1   4       87.05      117.59     28.59 o 
  11   1   4        3.22      -11.19     15.06 o 
  12   1   4       88.20       64.05     23.76 o 
  13   1   4      649.54      779.94     72.79 o 
  14   1   4        8.63        1.35     34.26 o 
  15   1   4      115.93      152.61     40.62 o 
  16   1   4       26.70      -44.38     48.03 o 
 -18   2   4      290.56      329.53     80.33 o 
 -17   2   4      179.86      228.48     70.31 o 
 -16   2   4     1153.82     1256.05     90.22 o 
 -15   2   4      143.49      113.62     30.93 o 
 -14   2   4      921.68      922.93     72.81 o 
 -13   2   4       44.73       20.30     21.11 o 
 -12   2   4      199.65      193.64     27.38 o 
 -11   2   4      574.11      600.39     55.21 o 
 -10   2   4     1284.81     1233.74     63.47 o 
  -9   2   4     4847.53     4701.38    137.00 o 
  -8   2   4     1188.06     1229.28     58.83 o 
  -7   2   4    11495.95    11490.85    182.99 o 
  -6   2   4       24.55       17.06     12.28 o 
  -5   2   4     4622.63     4822.97    128.75 o 
  -4   2   4       39.86       60.46     32.07 o 
  -3   2   4      632.57      669.87     44.04 o 
  -2   2   4      778.75      954.14     53.31 o 
  -1   2   4     7260.15     7608.93    123.36 o 
   0   2   4     3732.16     3937.20     87.34 o 
   1   2   4     7187.15     7374.48    122.92 o 
   2   2   4     3395.13     3646.57    126.54 o 
   3   2   4     1669.39     1590.33     53.66 o 
   4   2   4      398.55      352.79     26.51 o 
   5   2   4      190.71      213.51     21.56 o 
   6   2   4      380.56      381.46     25.50 o 
   7   2   4      197.22      149.49     15.23 o 
   8   2   4     2099.92     2190.73     74.99 o 
   9   2   4      264.43      110.04     68.34 o 
  10   2   4     1236.94     1234.62     57.64 o 
  11   2   4       21.92        7.87     15.03 o 
  12   2   4      534.46      598.84     41.92 o 
  13   2   4       27.38       28.95     19.01 o 
  14   2   4      157.09      175.57     35.96 o 
  15   2   4       22.69      107.75     56.75 o 
  16   2   4      195.42      292.12     72.74 o 
 -17   3   4      230.12      131.94     59.56 o 
 -16   3   4      164.70       92.17     48.11 o 
 -15   3   4        6.56        4.31     28.47 o 
 -14   3   4      387.16      390.92     48.29 o 
 -13   3   4       20.28       77.50     61.65 o 
 -12   3   4      333.32      338.03     31.07 o 
 -11   3   4        3.49        6.34     14.33 o 
 -10   3   4     1371.22     1249.85     68.35 o 
  -9   3   4        4.34        3.28     28.32 o 
  -8   3   4     2988.73     3040.26     94.39 o 
  -7   3   4      119.23       97.05     21.35 o 
  -6   3   4     1489.87     1410.28     54.18 o 
  -5   3   4      158.61      142.32     34.69 o 
  -4   3   4     2157.41     2267.12    230.99 o 
  -3   3   4        5.45        0.22     11.93 o 
  -2   3   4     5233.56     6266.81    102.88 o 
  -1   3   4      766.59      847.95     37.67 o 
   0   3   4     4333.45     4764.20     89.46 o 
   1   3   4     1059.51     1080.21     41.84 o 
   2   3   4     4290.01     4356.36     96.58 o 
   3   3   4      542.33      540.41     27.84 o 
   4   3   4     1852.27     1682.61     65.46 o 
   5   3   4     1018.17      882.03     44.18 o 
   6   3   4        2.84       -5.43      8.67 o 
   7   3   4      824.09      762.51     39.46 o 
   8   3   4       31.81       37.46     14.65 o 
   9   3   4     1088.34     1171.73     48.55 o 
  10   3   4      209.89      215.95     20.83 o 
  11   3   4     1581.90     1824.57    166.74 o 
  12   3   4       42.41        5.12     28.90 o 
  13   3   4      676.38      634.18    111.00 o 
  14   3   4       96.02       46.35     40.99 o 
  15   3   4       48.95      121.10     61.94 o 
 -17   4   4      192.43      148.33     61.00 o 
 -16   4   4      309.63      323.07     81.36 o 
 -15   4   4      534.19      480.12    100.25 o 
 -14   4   4       63.52       86.90     50.72 o 
 -13   4   4        9.83        9.66     16.62 o 
 -12   4   4      130.17       96.50     19.17 o 
 -11   4   4       45.97       23.53     33.03 o 
 -10   4   4      547.01      638.86     48.28 o 
  -9   4   4     2471.70     2557.75     73.39 o 
  -8   4   4       50.07       80.82     17.68 o 
  -7   4   4     2983.06     3045.51     82.75 o 
  -6   4   4      418.90      392.85     38.87 o 
  -5   4   4      157.69      143.61     34.88 o 
  -4   4   4      382.62      483.44     43.98 o 
  -3   4   4     1226.59     1377.21     73.41 o 
  -2   4   4      401.99      353.04     74.83 o 
  -1   4   4    11075.30    12151.60    168.95 o 
   0   4   4     2175.86     2349.70     67.78 o 
   1   4   4     4371.09     4701.77     95.79 o 
   2   4   4     2353.82     2301.99     67.06 o 
   3   4   4       38.26       29.58     10.38 o 
   4   4   4      260.11      238.62     17.56 o 
   5   4   4       91.95       76.49     17.44 o 
   6   4   4      291.80      316.30     24.96 o 
   7   4   4      574.56      551.09     32.25 o 
   8   4   4      822.02      747.70     37.15 o 
   9   4   4      164.80      162.76     25.03 o 
  10   4   4      987.99      896.46    114.40 o 
  11   4   4        5.56      -47.62     47.62 o 
  12   4   4      618.70      539.67     99.40 o 
  13   4   4       55.55       95.53     45.56 o 
  14   4   4       73.57      207.92     66.66 o 
  15   4   4       16.51       33.30     43.76 o 
 -16   5   4      296.58      273.00     79.87 o 
 -15   5   4      287.19      558.62    117.15 o 
 -14   5   4      327.64      375.60     88.91 o 
 -13   5   4      332.91      503.43    102.97 o 
 -12   5   4       31.58        7.39     48.06 o 
 -11   5   4      802.86      684.70     46.58 o 
 -10   5   4     1304.26     1393.26     50.65 o 
  -9   5   4      750.69      774.68     40.12 o 
  -8   5   4     8120.89     8752.12    226.85 o 
  -7   5   4       99.07       73.46     20.29 o 
  -6   5   4     4154.54     4498.57    159.86 o 
  -5   5   4      203.16      201.05     83.13 o 
  -4   5   4      517.02      568.68     51.70 o 
  -3   5   4       41.94       65.54     15.18 o 
  -2   5   4     1718.37     1863.25     71.42 o 
  -1   5   4      702.28      836.15     50.13 o 
   0   5   4     4779.42     4520.06    117.25 o 
   1   5   4     3264.11     3263.54     99.83 o 
   2   5   4     2869.46     2611.88    135.76 o 
   3   5   4      647.76      588.84     41.77 o 
   4   5   4      595.14      544.14     29.21 o 
   5   5   4      179.04      160.07     15.59 o 
   6   5   4      431.55      415.41     27.99 o 
   7   5   4     1963.63     1668.71    143.69 o 
   8   5   4       53.75       48.24     10.86 o 
   9   5   4     3450.42     3514.81    233.20 o 
  10   5   4        8.43      -31.63     31.63 o 
  11   5   4      520.10      708.22    115.16 o 
  12   5   4       90.91       69.34     45.73 o 
  13   5   4       25.18      123.87     74.99 o 
  14   5   4       28.54      120.60     65.06 o 
 -15   6   4       18.26      -55.98     55.98 o 
 -14   6   4       78.79      212.39     78.08 o 
 -13   6   4      627.39      650.80    119.10 o 
 -12   6   4       70.62       11.34     36.71 o 
 -11   6   4      211.60      255.37     76.44 o 
 -10   6   4      122.40      100.61     55.97 o 
  -9   6   4      531.42      508.66     37.05 o 
  -8   6   4      418.37      369.78     36.33 o 
  -7   6   4      254.74      219.24     30.66 o 
  -6   6   4       14.14        6.09     14.27 o 
  -5   6   4     1694.29     1705.07     87.42 o 
  -4   6   4      830.81      962.46     67.90 o 
  -3   6   4     2201.68     2319.17     91.42 o 
  -2   6   4      105.76      114.02     24.86 o 
  -1   6   4       82.33       90.10     17.99 o 
   0   6   4      207.86      222.95     28.37 o 
   1   6   4      796.49      757.20     60.40 o 
   2   6   4      274.00      178.46     41.47 o 
   3   6   4       55.61       59.14     38.43 o 
   4   6   4     1816.03     1247.85    392.50 o 
   5   6   4      370.95      339.45     27.03 o 
   6   6   4     1841.97     1335.55    281.30 o 
   7   6   4      182.55      191.13     52.78 o 
   8   6   4      541.58      495.74     86.50 o 
   9   6   4       27.48       10.60     30.22 o 
  10   6   4      486.12      382.16     87.99 o 
  11   6   4       27.07       94.47     46.55 o 
  12   6   4      161.41      187.22     74.72 o 
  13   6   4        0.14       60.90     42.79 o 
 -14   7   4     1534.39     1714.19    200.27 o 
 -13   7   4      263.93      283.11     87.63 o 
 -12   7   4     1746.96     1970.84    203.83 o 
 -11   7   4      348.78      351.97     87.42 o 
 -10   7   4      362.76      321.14     85.74 o 
  -9   7   4       96.54      139.41     25.24 o 
  -8   7   4      783.02      660.90    105.79 o 
  -7   7   4       32.46       12.89     38.08 o 
  -6   7   4     3193.52     3424.62    164.51 o 
  -5   7   4       48.36       77.59     27.32 o 
  -4   7   4     4791.51     4676.18    158.09 o 
  -3   7   4      503.20      544.06     44.53 o 
  -2   7   4     3426.92     3632.60    152.38 o 
  -1   7   4       50.97       54.73     18.27 o 
   0   7   4      350.36      349.47     43.50 o 
   1   7   4       64.13       46.44     20.77 o 
   2   7   4     1623.18     1666.42     74.53 o 
   3   7   4      844.24      848.05     62.27 o 
   4   7   4     5843.13     5754.91    151.03 o 
   5   7   4     1600.67     1251.38    167.45 o 
   6   7   4      228.37      228.69     55.04 o 
   7   7   4     2383.76     2345.84    190.11 o 
   8   7   4      210.65      140.05     49.25 o 
   9   7   4      458.87      493.54    100.25 o 
  10   7   4        0.45      -26.79     46.45 o 
  11   7   4      116.43       58.03     42.69 o 
  12   7   4        8.06       77.62     47.93 o 
 -13   8   4      110.17      131.93     60.39 o 
 -12   8   4      143.62      137.43     70.08 o 
 -11   8   4       13.74       86.15     57.51 o 
 -10   8   4      426.56      521.92    106.29 o 
  -9   8   4      175.04      156.11     61.51 o 
  -8   8   4       75.24       57.10     45.70 o 
  -7   8   4      123.45       78.44     43.86 o 
  -6   8   4      646.16      631.90    103.96 o 
  -5   8   4      953.03      784.75    114.03 o 
  -4   8   4      368.11      314.98     68.67 o 
  -3   8   4     1628.48     1571.98     78.59 o 
  -2   8   4       58.01       45.58     18.00 o 
  -1   8   4      167.10      172.87     37.34 o 
   0   8   4        0.70       17.69     25.36 o 
   1   8   4       10.28        0.18     18.19 o 
   2   8   4      430.60      386.77     57.67 o 
   3   8   4      714.43      720.63     57.80 o 
   4   8   4     2083.00     2086.82    173.71 o 
   5   8   4       41.62       63.51     41.25 o 
   6   8   4      491.62      448.11     86.41 o 
   7   8   4     1911.08     2022.06    186.75 o 
   8   8   4      306.82      355.77     85.15 o 
   9   8   4      190.46      170.45     65.63 o 
  10   8   4       23.54      -58.02     58.02 o 
  11   8   4       13.35      -48.45     48.45 o 
 -11   9   4        1.58       -2.50     47.44 o 
 -10   9   4      564.58      574.93    123.19 o 
  -9   9   4       35.98        1.28     39.95 o 
  -8   9   4     1197.86     1346.26    168.69 o 
  -7   9   4      235.71      174.19     69.07 o 
  -6   9   4     1102.70     1174.17    146.39 o 
  -5   9   4       13.39       30.24     32.13 o 
  -4   9   4     1056.85      986.78    129.09 o 
  -3   9   4      167.98      165.08     31.01 o 
  -2   9   4      694.29      750.45     65.81 o 
  -1   9   4      938.04     1024.20     78.75 o 
   0   9   4     1077.10     1186.28     85.64 o 
   1   9   4      804.09      946.40     73.74 o 
   2   9   4     1573.61     1705.94    153.39 o 
   3   9   4      356.62      488.76     88.40 o 
   4   9   4      445.38      542.56     91.43 o 
   5   9   4      533.61      481.51     90.91 o 
   6   9   4       10.61      -44.62     44.62 o 
   7   9   4      172.11      161.31     66.47 o 
   8   9   4        0.52       44.85     41.07 o 
   9   9   4      321.80      450.14     92.13 o 
  -8  10   4       89.22      177.18     64.26 o 
  -7  10   4      121.29       75.64     38.36 o 
  -6  10   4      323.98      274.07     69.82 o 
  -5  10   4     1075.61     1055.30    137.35 o 
  -4  10   4       19.38       36.58     31.17 o 
  -3  10   4      327.61      244.80     67.58 o 
  -2  10   4      429.21      394.80     79.45 o 
  -1  10   4        8.79        1.21     20.95 o 
   0  10   4       19.52       92.52     45.04 o 
   1  10   4      238.32      317.09     70.78 o 
   2  10   4       47.33       17.38     34.43 o 
   3  10   4     1067.20     1048.17    130.84 o 
   4  10   4      694.03      613.22    102.97 o 
   5  10   4      222.65      257.03     77.84 o 
   6  10   4      622.76      714.85    117.02 o 
 -18   1   5        2.44       81.21     50.90 o 
 -17   1   5       48.93       47.16     22.10 o 
 -16   1   5       98.45       60.50     50.19 o 
 -15   1   5      483.70      484.08     57.12 o 
 -14   1   5      611.41      574.40     49.36 o 
 -13   1   5     2738.01     2808.11    103.93 o 
 -12   1   5       51.28       61.92     20.74 o 
 -11   1   5     3343.53     3400.66     94.85 o 
 -10   1   5       71.37       74.84     16.61 o 
  -9   1   5     3210.18     3255.10     87.01 o 
  -8   1   5      273.46      301.52     27.07 o 
  -7   1   5     5821.62     5715.89    139.06 o 
  -6   1   5     1446.05     1556.59     63.77 o 
  -5   1   5     4682.89     4316.08    114.87 o 
  -4   1   5     3039.65     2899.96    101.39 o 
  -3   1   5     3060.07     3104.03    102.38 o 
  -2   1   5      674.82      686.64     71.99 o 
  -1   1   5     4149.94     4402.24    176.65 o 
   0   1   5     2155.38     2295.82    121.85 o 
   1   1   5     1474.30     1508.60     56.07 o 
   2   1   5     7835.26     7996.80    135.71 o 
   3   1   5      701.17      689.11     39.75 o 
   4   1   5     3627.11     3769.72    116.36 o 
   5   1   5       24.91       14.02     10.16 o 
   6   1   5     2383.11     2264.26     78.32 o 
   7   1   5        1.11       -7.18     11.71 o 
   8   1   5     2108.05     2138.56     99.69 o 
   9   1   5        8.52       -3.37     12.95 o 
  10   1   5     1068.97     1091.49     94.56 o 
  11   1   5      562.86      569.40     59.58 o 
  12   1   5     1068.23     1155.96     87.79 o 
  13   1   5      668.69      766.27     74.28 o 
  14   1   5      335.56      398.41     55.85 o 
  15   1   5      219.65      219.69     44.10 o 
 -18   2   5       41.55        7.02     48.86 o 
 -17   2   5      100.53      129.86     55.11 o 
 -16   2   5      139.56       44.71     69.61 o 
 -15   2   5        0.89       13.41     24.47 o 
 -14   2   5     2103.83     1958.10     85.68 o 
 -13   2   5      193.60      120.57     32.19 o 
 -12   2   5      181.48      163.88     31.33 o 
 -11   2   5      220.33      183.71     35.21 o 
 -10   2   5      600.22      540.16     52.92 o 
  -9   2   5      484.22      514.28     41.33 o 
  -8   2   5       36.74       -1.64     13.71 o 
  -7   2   5       30.51       30.77     14.59 o 
  -6   2   5     4260.01     4564.68    115.31 o 
  -5   2   5     5863.78     6098.82    156.26 o 
  -4   2   5     4856.32     5108.50    196.23 o 
  -3   2   5     2191.88     2280.53     89.08 o 
  -2   2   5      184.03      202.20     28.86 o 
  -1   2   5      298.25      293.28     26.21 o 
   0   2   5      416.31      461.27     32.73 o 
   1   2   5      423.82      436.84     32.00 o 
   2   2   5      922.56     1034.78     47.47 o 
   3   2   5     6408.26     6553.51    124.20 o 
   4   2   5       24.07       27.39     11.13 o 
   5   2   5     4974.92     5157.32    102.07 o 
   6   2   5        0.83       -3.24     11.50 o 
   7   2   5       12.02       -1.91      9.36 o 
   8   2   5      104.85       92.78     20.10 o 
   9   2   5      136.81      127.32     25.99 o 
  10   2   5       25.04       29.13     13.46 o 
  11   2   5      346.89      346.78     34.94 o 
  12   2   5      329.22      370.89     49.83 o 
  13   2   5      600.03      587.38     63.40 o 
  14   2   5      219.96      385.82     85.79 o 
  15   2   5       91.91       67.70     36.34 o 
 -17   3   5      540.23      551.03    104.73 o 
 -16   3   5      110.85       82.95     52.26 o 
 -15   3   5      263.81      237.32     38.44 o 
 -14   3   5      184.31      135.67     29.28 o 
 -13   3   5      203.16      234.13     37.73 o 
 -12   3   5      246.77      179.37     31.89 o 
 -11   3   5      112.71       63.58     27.86 o 
 -10   3   5     3586.09     3820.48    136.58 o 
  -9   3   5    10093.85    10422.31    228.68 o 
  -8   3   5      587.86      606.86     54.55 o 
  -7   3   5     4854.48     5037.69    128.63 o 
  -6   3   5       72.32       95.08     18.62 o 
  -5   3   5       98.12      111.92     25.68 o 
  -4   3   5        9.51        6.05     29.52 o 
  -3   3   5     1652.05     1723.85     81.34 o 
  -2   3   5     3387.80     3737.09    117.35 o 
  -1   3   5     4759.13     5076.95    112.46 o 
   0   3   5    23927.82    26105.86    309.09 o 
   1   3   5     4098.25     4439.15     92.94 o 
   2   3   5     2703.67     2810.10     84.09 o 
   3   3   5     1090.64     1024.42     48.43 o 
   4   3   5     1275.45     1347.22     56.17 o 
   5   3   5      161.64      139.96     19.61 o 
   6   3   5     1305.66     1244.56     55.43 o 
   7   3   5      197.91      181.43     27.40 o 
   8   3   5     4901.07     4883.75    114.70 o 
   9   3   5      542.87      534.38     48.16 o 
  10   3   5      455.14      416.57     79.58 o 
  11   3   5       61.09       27.48     31.69 o 
  12   3   5        7.29       50.36     39.00 o 
  13   3   5       36.85      -50.96     58.41 o 
  14   3   5      372.68      388.05     92.85 o 
  15   3   5      128.02      193.02     72.38 o 
 -17   4   5       40.93       60.63     46.06 o 
 -16   4   5      291.68      303.05     84.54 o 
 -15   4   5      203.13      172.51     63.59 o 
 -14   4   5       14.49       28.78     41.76 o 
 -13   4   5      163.90       43.69     38.43 o 
 -12   4   5     2992.40     2748.83    110.28 o 
 -11   4   5     1011.47      967.47     66.07 o 
 -10   4   5     3639.57     3770.86     94.33 o 
  -9   4   5       14.48        8.05     12.59 o 
  -8   4   5     1159.28     1338.19     60.37 o 
  -7   4   5      303.45      271.41     28.48 o 
  -6   4   5      866.93      917.19     62.92 o 
  -5   4   5      486.19      418.59     42.99 o 
  -4   4   5      186.45      174.57     41.58 o 
  -3   4   5      814.57      961.04     66.10 o 
  -2   4   5     2813.95     3378.08     95.81 o 
  -1   4   5     6401.72     6867.66    161.22 o 
   0   4   5     1940.81     1978.89    114.98 o 
   1   4   5     3660.46     3529.02    100.84 o 
   2   4   5      275.55      300.35     26.48 o 
   3   4   5     1224.05     1249.57     47.30 o 
   4   4   5       45.04       55.55     14.48 o 
   5   4   5      364.80      323.62     28.48 o 
   6   4   5        5.53       10.02     10.49 o 
   7   4   5     2402.49     2483.23     77.26 o 
   8   4   5       93.48      107.36     18.36 o 
   9   4   5     3594.49     3902.03    268.36 o 
  10   4   5       48.56       73.98     44.53 o 
  11   4   5      764.37      815.53    118.57 o 
  12   4   5      237.22      159.48     55.88 o 
  13   4   5       52.22       21.99     51.33 o 
  14   4   5        5.62      -53.68     53.68 o 
 -16   5   5        3.05       16.62     39.44 o 
 -15   5   5      316.68      446.46    100.57 o 
 -14   5   5        0.51       27.91     37.89 o 
 -13   5   5     1158.50     1273.25    153.35 o 
 -12   5   5       85.84       70.51     42.60 o 
 -11   5   5      217.40      276.47     35.99 o 
 -10   5   5     1359.65     1386.57     59.18 o 
  -9   5   5      346.50      350.84     30.92 o 
  -8   5   5      263.51      237.15     27.64 o 
  -7   5   5      534.89      554.03     52.86 o 
  -6   5   5      413.45      352.79     43.99 o 
  -5   5   5     2473.09     2578.95    112.72 o 
  -4   5   5     1086.36     1096.65     73.47 o 
  -3   5   5      875.39      883.93     68.62 o 
  -2   5   5        5.76       11.09     13.01 o 
  -1   5   5      303.57      278.62     30.84 o 
   0   5   5      277.68      352.42     34.31 o 
   1   5   5      214.35      224.64     29.31 o 
   2   5   5     1180.01     1179.33     78.00 o 
   3   5   5      278.15      312.87     42.38 o 
   4   5   5     2066.30     1923.98     59.83 o 
   5   5   5       15.12       10.99     12.21 o 
   6   5   5      191.83      182.84     20.99 o 
   7   5   5       37.65       43.79     14.80 o 
   8   5   5       26.04       13.62     31.92 o 
   9   5   5       45.41       27.14     34.19 o 
  10   5   5        8.16       21.51     31.65 o 
  11   5   5        6.68      -14.90     43.50 o 
  12   5   5      100.69      278.70     72.76 o 
  13   5   5       12.75       91.90     49.49 o 
  14   5   5       80.96       88.79     65.55 o 
 -15   6   5        0.86        6.44     42.62 o 
 -14   6   5      848.75      821.33    134.87 o 
 -13   6   5      308.14      298.44     83.28 o 
 -12   6   5     1668.76     1835.33    191.67 o 
 -11   6   5      394.57      471.87     99.61 o 
 -10   6   5     2426.00     2693.60    112.00 o 
  -9   6   5      291.07      305.92     40.90 o 
  -8   6   5      939.29     1120.37     72.37 o 
  -7   6   5     2859.48     2931.39    121.01 o 
  -6   6   5       94.79      146.61     34.89 o 
  -5   6   5     1275.10     1317.37     86.72 o 
  -4   6   5     1433.55     1518.11     99.47 o 
  -3   6   5       99.05      129.98     26.24 o 
  -2   6   5     4169.21     4560.16    127.03 o 
  -1   6   5     1787.55     1957.93     84.15 o 
   0   6   5      981.85     1055.36     63.76 o 
   1   6   5     3252.57     3098.46    107.52 o 
   2   6   5      162.50      135.21     35.11 o 
   3   6   5     2031.35     2091.83    112.46 o 
   4   6   5       82.41       82.75     13.61 o 
   5   6   5     4381.18     4334.53    130.36 o 
   6   6   5     1221.48     1163.96    132.93 o 
   7   6   5     4294.44     4538.72    264.95 o 
   8   6   5        0.18      -15.74     29.71 o 
   9   6   5     1378.45     1360.26    154.97 o 
  10   6   5      316.03      433.56     94.26 o 
  11   6   5      410.80      401.35     96.29 o 
  12   6   5      130.88      144.93     62.49 o 
  13   6   5      414.09      487.89    113.80 o 
 -14   7   5       19.95      -30.98     44.46 o 
 -13   7   5      139.75      331.00     93.96 o 
 -12   7   5       20.54       -7.75     41.82 o 
 -11   7   5        4.67        0.68     43.89 o 
 -10   7   5        2.81       19.62     42.16 o 
  -9   7   5       94.89      104.58     28.11 o 
  -8   7   5       99.12       64.74     42.95 o 
  -7   7   5       67.53       57.48     50.56 o 
  -6   7   5       27.05        0.47     18.66 o 
  -5   7   5      346.79      266.36     41.35 o 
  -4   7   5       67.08       63.99     22.40 o 
  -3   7   5      609.00      567.35     44.34 o 
  -2   7   5       87.54      115.41     34.11 o 
  -1   7   5       42.88       62.25     31.34 o 
   0   7   5       49.38      106.45     44.61 o 
   1   7   5       34.92       95.77     37.50 o 
   2   7   5        9.89       17.86     30.72 o 
   3   7   5        2.52       26.53     24.24 o 
   4   7   5      167.10      136.12     32.47 o 
   5   7   5       31.71      -14.38     38.68 o 
   6   7   5      349.28      227.37     67.86 o 
   7   7   5        0.05       33.62     41.70 o 
   8   7   5      121.83       82.46     45.23 o 
   9   7   5       49.35      104.66     49.32 o 
  10   7   5       70.25       49.77     56.60 o 
  11   7   5       73.68      137.41     64.77 o 
 -12   8   5     1338.12     1503.01    187.96 o 
 -11   8   5        3.99       -4.19     43.96 o 
 -10   8   5      271.93      201.59     68.77 o 
  -9   8   5       72.12       29.84     44.25 o 
  -8   8   5      591.45      420.93     94.52 o 
  -7   8   5       50.50       54.97     50.01 o 
  -6   8   5     3888.68     3798.45    259.46 o 
  -5   8   5     1775.82     1964.26    183.55 o 
  -4   8   5     2674.64     2600.25    205.33 o 
  -3   8   5     1257.22     1337.86    138.66 o 
  -2   8   5      285.89      282.26     75.20 o 
  -1   8   5       55.84       60.22     27.48 o 
   0   8   5      563.28      566.35     59.84 o 
   1   8   5      406.77      438.35     52.61 o 
   2   8   5      454.42      557.19     58.02 o 
   3   8   5     3066.91     3192.23    195.92 o 
   4   8   5       12.11       49.56     41.66 o 
   5   8   5     1172.50     1011.61    129.28 o 
   6   8   5        9.47        2.97     50.62 o 
   7   8   5       61.69      111.33     41.85 o 
   8   8   5        1.93       -3.75     45.12 o 
   9   8   5       55.02       62.07     34.91 o 
  10   8   5       59.99      100.75     67.57 o 
 -10   9   5       46.05      -55.75     55.75 o 
  -9   9   5       15.21       57.88     39.83 o 
  -8   9   5        7.30      -57.82     57.82 o 
  -7   9   5      200.44      108.22     44.01 o 
  -6   9   5      218.77      267.63     77.13 o 
  -5   9   5      531.79      477.96     91.34 o 
  -4   9   5      584.70      539.36     99.96 o 
  -3   9   5      326.87      292.03     44.55 o 
  -2   9   5       29.00       51.96     22.96 o 
  -1   9   5       56.03      116.19     36.89 o 
   0   9   5       41.07       59.62     24.88 o 
   1   9   5       37.86       68.23     29.77 o 
   2   9   5      723.31      635.61     97.26 o 
   3   9   5      159.34      214.64     61.66 o 
   4   9   5     1691.08     1740.07    168.03 o 
   5   9   5        7.76        4.42     43.30 o 
   6   9   5      376.40      386.41     95.65 o 
   7   9   5       27.39        0.40     34.89 o 
   8   9   5        1.16        6.79     34.02 o 
  -7  10   5       53.20       63.52     53.89 o 
  -6  10   5      325.29      390.28     98.61 o 
  -5  10   5       21.60      -47.65     52.34 o 
  -4  10   5       17.38      -59.46     59.73 o 
  -3  10   5       93.43       87.73     62.93 o 
  -2  10   5      483.23      580.07     64.18 o 
  -1  10   5     1037.48     1157.80     90.64 o 
   0  10   5      703.24      887.26    112.10 o 
   1  10   5      898.78     1052.96    126.24 o 
   2  10   5       37.06       10.66     31.19 o 
   3  10   5      158.59      102.06     51.09 o 
   4  10   5       19.50       37.44     49.53 o 
   5  10   5       74.87       47.31     42.30 o 
 -18   0   6      141.30      135.81     43.68 o 
 -17   0   6      108.44      106.96     48.90 o 
 -16   0   6      212.04      100.56     42.14 o 
 -15   0   6     3636.75     3518.36    159.85 o 
 -14   0   6     1542.36     1531.08    150.40 o 
 -13   0   6     5521.66     5459.48    276.43 o 
 -12   0   6      202.12      248.52     61.28 o 
 -11   0   6      631.98      655.81     74.39 o 
 -10   0   6      333.68      359.39     45.75 o 
  -9   0   6      659.13      670.63     58.68 o 
  -8   0   6     1489.99     1572.59     86.66 o 
  -7   0   6     4966.56     5139.79    341.69 o 
  -6   0   6    12386.55    13167.24    294.96 o 
  -5   0   6      698.88      556.79     48.23 o 
  -4   0   6     3973.46     3827.72    175.97 o 
  -3   0   6     2686.59     3308.24    160.29 o 
  -2   0   6      232.05      168.14     41.72 o 
  -1   0   6      156.76      211.44     40.98 o 
   0   0   6     1823.79     1990.29    122.50 o 
   3   0   6     3271.02     3125.12    155.16 o 
   4   0   6     7302.70     7632.83    250.31 o 
   5   0   6       40.43       21.58     20.98 o 
   6   0   6     1563.80     1475.33     83.85 o 
   7   0   6     1147.42     1180.71    107.56 o 
   8   0   6     6522.83     6336.06    258.65 o 
   9   0   6     3887.55     4440.37    224.55 o 
  10   0   6     3883.55     3968.50    218.84 o 
  11   0   6     1173.22     1639.66    146.49 o 
  12   0   6       30.95       74.41     40.65 o 
  13   0   6      435.03      555.24     93.56 o 
  14   0   6      172.06      140.98     45.68 o 
  15   0   6       53.04      141.78     53.14 o 
 -18   1   6        2.24        2.91     23.90 o 
 -17   1   6        0.38       34.52     44.38 o 
 -16   1   6      241.21      216.20     42.88 o 
 -15   1   6        5.27       11.17     17.48 o 
 -14   1   6      149.86      177.02     32.97 o 
 -13   1   6       10.51       26.47     24.87 o 
 -12   1   6        0.54       -0.92     31.00 o 
 -11   1   6      333.11      307.93     98.11 o 
 -10   1   6      110.40      142.79     33.17 o 
  -9   1   6      301.90      288.35     34.79 o 
  -8   1   6       90.93       84.40     19.56 o 
  -7   1   6     1319.67     1243.62     62.90 o 
  -6   1   6      932.41      986.46     54.64 o 
  -5   1   6     7548.46     8070.51    190.00 o 
  -4   1   6     2285.17     2449.18     98.51 o 
  -3   1   6      336.28      361.77     40.24 o 
  -2   1   6     1653.99     1750.10     83.09 o 
  -1   1   6     2208.42     2440.08    139.93 o 
   0   1   6       33.63       44.40     28.90 o 
   1   1   6     1181.10      633.83    489.13 o 
   2   1   6       85.57       51.90     18.05 o 
   3   1   6     4795.76     4745.94    136.87 o 
   4   1   6     1556.28     1584.51     82.43 o 
   5   1   6      320.26      337.36     44.48 o 
   6   1   6       73.03       78.32     26.73 o 
   7   1   6     1429.12     1432.39     67.45 o 
   8   1   6     3387.00     3315.87    197.56 o 
   9   1   6     1822.28     1858.98    101.61 o 
  10   1   6       22.02       34.50     20.38 o 
  11   1   6       44.77       25.40     25.43 o 
  12   1   6      829.69      904.68     78.98 o 
  13   1   6       65.39       92.90     32.55 o 
  14   1   6       11.30      -20.43     46.57 o 
  15   1   6        3.41      -17.53     40.08 o 
 -18   2   6        0.23       32.28     41.29 o 
 -17   2   6      584.80      639.59    109.00 o 
 -16   2   6       18.66       28.40     42.02 o 
 -15   2   6      146.02      157.19     36.17 o 
 -14   2   6       39.29       42.08     34.65 o 
 -13   2   6     1205.60     1156.37    147.75 o 
 -12   2   6      149.61      119.86     29.67 o 
 -11   2   6     2783.64     2690.12    279.45 o 
 -10   2   6     1282.04     1257.80     83.57 o 
  -9   2   6     1957.11     2053.63    103.89 o 
  -8   2   6      506.55      461.12     49.40 o 
  -7   2   6     3171.65     3385.88    107.26 o 
  -6   2   6      106.41      135.95     23.56 o 
  -5   2   6     2611.34     2544.90    106.62 o 
  -4   2   6     5998.78     6444.03    135.15 o 
  -3   2   6      163.98      185.16     43.65 o 
  -2   2   6    13034.11    13854.04    287.79 o 
  -1   2   6       49.90       33.17     36.72 o 
   0   2   6     5573.70     5756.31    149.01 o 
   1   2   6       12.96        7.51     14.99 o 
   2   2   6     1980.77     1743.35     93.61 o 
   3   2   6       36.87       39.34     26.79 o 
   4   2   6      908.45      899.35     53.09 o 
   5   2   6      620.63      676.44     68.30 o 
   6   2   6     1462.51     1504.83    157.10 o 
   7   2   6     1233.84     1033.09     73.18 o 
   8   2   6     1005.69     1002.61     71.94 o 
   9   2   6      549.01      554.00     44.80 o 
  10   2   6      376.84      418.02     50.57 o 
  11   2   6       14.71       -7.10     15.98 o 
  12   2   6       59.01       60.31     28.70 o 
  13   2   6        3.93       27.22     26.82 o 
  14   2   6        0.55      417.00    107.69 o 
  15   2   6      317.39      486.66    100.70 o 
 -17   3   6       58.96       20.24     50.79 o 
 -16   3   6      342.19      328.53     83.99 o 
 -15   3   6       14.67        8.05     81.13 o 
 -14   3   6      449.37      424.77     64.08 o 
 -13   3   6      542.02      514.29     56.61 o 
 -12   3   6       12.94       -9.18     21.23 o 
 -11   3   6     1466.26     1412.95     89.67 o 
 -10   3   6       47.21       90.80     28.72 o 
  -9   3   6      484.49      534.31     55.12 o 
  -8   3   6      730.90      878.89     68.40 o 
  -7   3   6     1053.27     1189.34     59.90 o 
  -6   3   6      551.46      662.87     54.33 o 
  -5   3   6     2338.74     2667.32    111.29 o 
  -4   3   6       24.90       24.68     15.53 o 
  -3   3   6     1073.44     1001.10     65.96 o 
  -2   3   6       93.21       84.06     23.78 o 
  -1   3   6     2365.33     2416.73     82.97 o 
   0   3   6      822.00     1038.27     56.37 o 
   1   3   6     4995.10     5270.38    123.69 o 
   2   3   6      110.51       56.79     63.06 o 
   3   3   6     2448.70     2633.55    130.88 o 
   4   3   6      189.30       76.75     64.34 o 
   5   3   6      959.42      935.78     66.16 o 
   6   3   6      257.14      408.38     48.08 o 
   7   3   6      685.24      555.41     57.10 o 
   8   3   6      341.78      270.91     38.95 o 
   9   3   6      266.26      295.22     41.60 o 
  10   3   6      301.26      348.81     43.60 o 
  11   3   6       53.46       58.50     41.88 o 
  12   3   6      278.64      306.15     76.80 o 
  13   3   6      102.94      100.33     51.06 o 
  14   3   6      298.85      354.33     81.48 o 
 -17   4   6      148.61      168.74     68.86 o 
 -16   4   6        2.28       11.91     45.19 o 
 -15   4   6      125.17       91.21     44.27 o 
 -14   4   6        1.12      -14.74     35.35 o 
 -13   4   6      578.14      555.62     64.45 o 
 -12   4   6      234.02      186.97     46.97 o 
 -11   4   6      187.84      222.44     28.19 o 
 -10   4   6     1212.91     1266.42     64.88 o 
  -9   4   6       41.18       45.63     30.79 o 
  -8   4   6      785.64      901.67     54.09 o 
  -7   4   6      124.26      110.98     20.76 o 
  -6   4   6      139.52      199.16     34.43 o 
  -5   4   6      624.47      668.26     58.30 o 
  -4   4   6     1006.03      968.63     80.67 o 
  -3   4   6      266.11      312.27     34.85 o 
  -2   4   6     2530.77     2644.52     94.38 o 
  -1   4   6      143.78      199.54     28.34 o 
   0   4   6     2446.58     2571.94     90.81 o 
   1   4   6       62.62       81.48     21.08 o 
   2   4   6     2014.19     2012.87     99.56 o 
   3   4   6       18.62       14.12     10.97 o 
   4   4   6     1410.82     1313.01    178.17 o 
   5   4   6       62.01       45.78     19.55 o 
   6   4   6     1232.71     1009.96    132.53 o 
   7   4   6      806.74      804.50     64.42 o 
   8   4   6      328.87      461.62     54.61 o 
   9   4   6      378.26      476.40     47.80 o 
  10   4   6       13.92       -7.83     31.67 o 
  11   4   6       13.41      -15.01     41.75 o 
  12   4   6       75.07       60.50     49.07 o 
  13   4   6       86.08      161.22     56.97 o 
  14   4   6      106.05      156.90     65.46 o 
 -16   5   6      193.33      145.53     62.29 o 
 -15   5   6       54.19       31.01     37.55 o 
 -14   5   6      107.02      149.19     54.76 o 
 -13   5   6       39.39       85.10     63.01 o 
 -12   5   6     1030.19     1070.18     74.13 o 
 -11   5   6     1415.59     1429.89     86.95 o 
 -10   5   6     3177.37     3550.58    140.40 o 
  -9   5   6     1862.87     1817.11     78.28 o 
  -8   5   6     1374.54     1476.34     70.76 o 
  -7   5   6       80.20       54.79     19.27 o 
  -6   5   6     1237.94     1314.95    104.97 o 
  -5   5   6      395.58      473.77     55.94 o 
  -4   5   6     1939.40     2069.73    107.68 o 
  -3   5   6     6390.32     7249.55    205.60 o 
  -2   5   6       10.80      157.82     31.59 o 
  -1   5   6     9256.83     9780.18    190.57 o 
   0   5   6      514.17      561.59     62.46 o 
   1   5   6      850.16      802.74     67.69 o 
   2   5   6       12.41       13.65     19.79 o 
   3   5   6       13.32       35.24     22.03 o 
   4   5   6      103.78      100.89     27.80 o 
   5   5   6     1679.65     1638.37     68.64 o 
   6   5   6      517.43      472.77     37.84 o 
   7   5   6     2654.13     2713.42     94.85 o 
   8   5   6     1745.51     1864.17     97.97 o 
   9   5   6      365.58      301.19     77.53 o 
  10   5   6      364.43      350.50     90.20 o 
  11   5   6        9.77      -15.82     36.22 o 
  12   5   6       26.01        2.28     48.98 o 
  13   5   6       83.70      130.60     54.86 o 
 -15   6   6      214.82      279.66     89.55 o 
 -14   6   6      161.33      102.41     63.33 o 
 -13   6   6      276.91      272.53     85.60 o 
 -12   6   6       61.24      -39.12     44.14 o 
 -11   6   6       32.17       41.79     21.04 o 
 -10   6   6      442.10      428.41     50.46 o 
  -9   6   6        6.14        7.10     19.19 o 
  -8   6   6        0.56      -27.86     27.86 o 
  -7   6   6      524.59      484.06     55.58 o 
  -6   6   6     1399.61     1495.49    207.09 o 
  -5   6   6      505.49      474.76    156.47 o 
  -4   6   6      381.95      422.28     78.36 o 
  -3   6   6       24.72      -15.73     25.19 o 
  -2   6   6      608.48      645.75     63.48 o 
  -1   6   6       26.83       44.84     21.35 o 
   0   6   6      103.26      106.49     28.17 o 
   1   6   6        0.87       -5.87     31.24 o 
   2   6   6     1326.32     1365.52     73.53 o 
   3   6   6      778.47      752.79     70.97 o 
   4   6   6      492.39      451.70     55.19 o 
   5   6   6       36.90        9.79     24.77 o 
   6   6   6      598.03      639.61     66.88 o 
   7   6   6       43.37       36.33     38.58 o 
   8   6   6       33.00       19.07     37.83 o 
   9   6   6        2.75       14.01     37.33 o 
  10   6   6      179.28      166.98     64.03 o 
  11   6   6      106.36       95.26     55.32 o 
  12   6   6        4.13       -6.49     42.36 o 
 -14   7   6      742.82      857.84    145.74 o 
 -13   7   6      161.99      269.17     90.51 o 
 -12   7   6      352.65      260.11     79.47 o 
 -11   7   6       98.89      106.90     63.50 o 
 -10   7   6      240.33      218.40     76.77 o 
  -9   7   6       87.36      108.38     45.28 o 
  -8   7   6      395.44      395.37     90.49 o 
  -7   7   6     2706.19     2588.31    222.02 o 
  -6   7   6      587.69      741.79    118.63 o 
  -5   7   6     7322.86     7588.12    289.32 o 
  -4   7   6      991.82      927.06    144.77 o 
  -3   7   6     1302.71     1433.31    105.17 o 
  -2   7   6      491.86      490.11     60.80 o 
  -1   7   6       13.02       -7.07     24.17 o 
   0   7   6        2.11        6.46     23.18 o 
   1   7   6     1731.68     1805.84    114.14 o 
   2   7   6       59.20       93.24     39.47 o 
   3   7   6     3606.41     3613.75    319.91 o 
   4   7   6      119.05      152.49     57.47 o 
   5   7   6     3180.62     3249.83    226.09 o 
   6   7   6      182.14      202.14     67.17 o 
   7   7   6     1005.33     1134.18    141.22 o 
   8   7   6      202.82      178.48     54.85 o 
   9   7   6       70.34      -25.74     52.05 o 
  10   7   6     1490.60     1532.40    177.20 o 
  11   7   6       11.96       48.89     46.84 o 
 -12   8   6       84.08       76.97     55.85 o 
 -11   8   6       39.09       57.27     54.07 o 
 -10   8   6      228.41      224.25     88.48 o 
  -9   8   6       10.02      -16.51     37.69 o 
  -8   8   6       56.56       30.78     43.83 o 
  -7   8   6        9.10       43.04     37.45 o 
  -6   8   6      251.50      231.79     69.74 o 
  -5   8   6      191.39      168.79     70.48 o 
  -4   8   6       32.84      101.34     57.33 o 
  -3   8   6       55.45       98.44     31.24 o 
  -2   8   6       74.59       28.70     32.48 o 
  -1   8   6        0.34        6.26     19.98 o 
   0   8   6       13.76       43.95     28.72 o 
   1   8   6      162.47      164.24     35.57 o 
   2   8   6      363.79      338.71     52.39 o 
   3   8   6      356.21      375.86     51.31 o 
   4   8   6     1126.59     1181.08    136.20 o 
   5   8   6      151.13      152.53     63.99 o 
   6   8   6        9.54       45.88     48.27 o 
   7   8   6      301.13      168.63     64.73 o 
   8   8   6       40.71       51.98     49.13 o 
   9   8   6        6.30      -17.81     62.92 o 
 -10   9   6      256.79      156.19     59.62 o 
  -9   9   6       31.26       -7.14     47.05 o 
  -8   9   6      917.27     1154.32    161.13 o 
  -7   9   6       81.90      134.80     63.03 o 
  -6   9   6      619.73      639.79    115.85 o 
  -5   9   6      771.47      715.95    119.64 o 
  -4   9   6       43.83      215.56     64.98 o 
  -3   9   6     1062.34      715.17    116.93 o 
  -2   9   6       80.63      111.81     45.38 o 
  -1   9   6     1476.18     1460.10    102.39 o 
   0   9   6      380.45      501.55     65.82 o 
   1   9   6     1839.21     2076.97    119.80 o 
   2   9   6       26.62       19.42     37.02 o 
   3   9   6      960.41     1050.36    133.86 o 
   4   9   6      468.19      568.79     97.16 o 
   5   9   6       86.09       53.46     39.78 o 
   6   9   6      518.12      597.01    109.87 o 
   7   9   6      167.93      186.20     69.97 o 
  -6  10   6       90.21      184.11     74.08 o 
  -5  10   6        3.96      -15.99     39.83 o 
  -4  10   6      304.82      377.53     95.93 o 
  -3  10   6       25.79        2.29     31.20 o 
  -2  10   6      225.10      206.52     41.40 o 
  -1  10   6       65.45      128.21     46.25 o 
   0  10   6      249.23      271.52     83.32 o 
   1  10   6      102.30       65.25     29.36 o 
   2  10   6      402.24      426.90     83.98 o 
   3  10   6       19.95       53.02     56.79 o 
 -17   1   7      674.52      565.82     67.77 o 
 -16   1   7      720.48      703.52     60.35 o 
 -15   1   7      174.21      238.64     71.32 o 
 -14   1   7      519.24      486.18     63.61 o 
 -13   1   7      345.93      356.55     53.20 o 
 -12   1   7       15.25       -6.69     25.38 o 
 -11   1   7     1733.38     1840.96    112.86 o 
 -10   1   7      935.66      916.09     74.09 o 
  -9   1   7     1045.44      976.51     76.69 o 
  -8   1   7     8117.44     7973.77    210.42 o 
  -7   1   7       25.02       22.24     16.90 o 
  -6   1   7    11578.56    12045.66    360.53 o 
  -5   1   7      134.61      135.61     29.07 o 
  -4   1   7     4022.17     4261.02    141.97 o 
  -3   1   7      206.40      207.24     27.64 o 
  -2   1   7      625.04      512.33     64.17 o 
  -1   1   7       11.05       23.78     22.10 o 
   0   1   7     3839.10     4050.31    195.99 o 
   1   1   7     1503.93     1650.42    123.79 o 
   2   1   7     6022.29     6263.61    247.11 o 
   3   1   7     4558.02     4420.50    146.65 o 
   4   1   7     1056.19     1070.72     58.51 o 
   5   1   7      899.75      961.04     57.57 o 
   6   1   7      314.56      318.22     43.78 o 
   7   1   7       52.40       24.53     39.35 o 
   8   1   7      180.69      153.79     32.57 o 
   9   1   7     1082.04     1046.65     82.86 o 
  10   1   7       57.40      149.36     47.51 o 
  11   1   7     2559.50     2847.97    250.88 o 
  12   1   7        5.64      -13.23     23.84 o 
  13   1   7      420.94      552.50     67.66 o 
  14   1   7       29.02      126.82    109.85 o 
 -17   2   7       85.82       18.90     37.24 o 
 -16   2   7      355.02      357.32     69.85 o 
 -15   2   7      527.44      407.28     47.72 o 
 -14   2   7      456.47      451.88     60.59 o 
 -13   2   7      227.12      216.98     43.77 o 
 -12   2   7       33.38       15.96     32.49 o 
 -11   2   7        8.34      -11.29     24.46 o 
 -10   2   7        9.31        4.89     24.36 o 
  -9   2   7        9.42       22.43     22.56 o 
  -8   2   7      517.26      486.41     53.89 o 
  -7   2   7     2596.37     2455.57    114.00 o 
  -6   2   7      147.67      118.12     29.44 o 
  -5   2   7     1393.42     1483.00     68.16 o 
  -4   2   7      155.82      204.08     27.00 o 
  -3   2   7        2.71       -9.76     15.38 o 
  -2   2   7      245.31      205.71     34.25 o 
  -1   2   7      712.51      782.98     60.90 o 
   0   2   7      208.28      248.00     53.43 o 
   1   2   7     2603.08     2533.52    110.37 o 
   2   2   7     4131.60     4108.81    141.76 o 
   3   2   7     1837.65     1791.02     94.38 o 
   4   2   7      901.73      885.72     68.55 o 
   5   2   7      207.35      225.89     37.39 o 
   6   2   7      125.99       86.17     19.80 o 
   7   2   7       83.05       73.45     19.43 o 
   8   2   7      229.09      218.53     37.71 o 
   9   2   7       93.47       93.62     30.08 o 
  10   2   7      868.37      848.61    168.56 o 
  11   2   7       37.13       10.66     55.77 o 
  12   2   7      155.24      151.49     56.42 o 
  13   2   7        0.12       11.97     41.12 o 
  14   2   7       14.36       74.24     45.52 o 
 -17   3   7       47.58       34.46     41.78 o 
 -16   3   7       39.34        2.36     37.45 o 
 -15   3   7      131.99      141.15     60.43 o 
 -14   3   7        8.83       39.02     35.48 o 
 -13   3   7      416.27      441.55     56.71 o 
 -12   3   7     3307.78     3180.03    144.51 o 
 -11   3   7      483.76      524.09     59.96 o 
 -10   3   7     1865.27     2023.98    112.26 o 
  -9   3   7      752.89      757.92     69.54 o 
  -8   3   7       36.73       94.41     25.56 o 
  -7   3   7      520.97      552.68     44.37 o 
  -6   3   7     1048.21     1157.79     63.15 o 
  -5   3   7      913.43      954.18     57.12 o 
  -4   3   7     6717.99     7138.83    395.34 o 
  -3   3   7     1115.24     1279.40     68.08 o 
  -2   3   7     8467.56     8838.68    178.38 o 
  -1   3   7     2114.94     2325.19     89.25 o 
   0   3   7     1572.68     1589.86     72.86 o 
   1   3   7      196.56      163.40     31.49 o 
   2   3   7      547.09      527.48     53.31 o 
   3   3   7      352.01      386.84     47.59 o 
   4   3   7     3000.79     3089.44    128.83 o 
   5   3   7     2255.29     2197.29    161.39 o 
   6   3   7     1059.05     1099.64     81.41 o 
   7   3   7     1674.35     1718.96    100.65 o 
   8   3   7       55.26       76.47     20.36 o 
   9   3   7      295.17      285.22     42.77 o 
  10   3   7       37.72        9.72     25.43 o 
  11   3   7        4.24       26.02     32.25 o 
  12   3   7        2.77       49.20     83.21 o 
  13   3   7       43.54      144.25     57.86 o 
 -16   4   7       64.20       18.58     39.98 o 
 -15   4   7       21.39        2.77     41.19 o 
 -14   4   7       84.97       87.98     47.06 o 
 -13   4   7      479.16      438.51     47.67 o 
 -12   4   7      476.42      482.20     60.11 o 
 -11   4   7     3595.35     3764.50    182.90 o 
 -10   4   7      988.72      935.84     80.69 o 
  -9   4   7     4647.26     5017.27    138.15 o 
  -8   4   7     4844.06     4959.83    137.23 o 
  -7   4   7      344.69      366.86     37.97 o 
  -6   4   7     1030.27     1135.29    105.80 o 
  -5   4   7       13.13       13.72     18.47 o 
  -4   4   7      670.35      764.57     65.52 o 
  -3   4   7     6631.99     7160.51    384.05 o 
  -2   4   7      964.83     1215.56     82.72 o 
  -1   4   7     3734.26     3935.70    145.94 o 
   0   4   7      233.34      249.67     31.72 o 
   1   4   7     1023.69     1012.66     60.38 o 
   2   4   7      493.88      529.17     55.59 o 
   3   4   7       47.83       18.81     18.50 o 
   4   4   7      473.26      463.76     55.31 o 
   5   4   7       16.22       27.65     23.36 o 
   6   4   7     6087.92     5754.46    188.78 o 
   7   4   7      133.69      158.00     36.15 o 
   8   4   7     1584.51     1680.14    101.88 o 
   9   4   7      273.77      305.26     42.68 o 
  10   4   7        3.80       33.38     33.58 o 
  11   4   7      124.37      159.28     62.65 o 
  12   4   7       93.33      121.06     55.07 o 
  13   4   7        2.57       47.82     62.73 o 
 -15   5   7       81.97       80.87     63.63 o 
 -14   5   7      184.70      164.88     71.00 o 
 -13   5   7      387.29      327.34     87.19 o 
 -12   5   7       28.78       24.96     22.13 o 
 -11   5   7      146.34      130.28     32.75 o 
 -10   5   7      243.04      255.24     43.70 o 
  -9   5   7       15.40        8.15     16.63 o 
  -8   5   7      602.91      647.24     49.78 o 
  -7   5   7      183.22      174.41     36.36 o 
  -6   5   7      123.33      153.37     35.64 o 
  -5   5   7      568.55      651.68     63.58 o 
  -4   5   7      700.99      677.42     66.69 o 
  -3   5   7      875.91      973.02    127.90 o 
  -2   5   7      122.82       79.98     40.11 o 
  -1   5   7       55.37       74.64     28.75 o 
   0   5   7       50.08       51.24     35.58 o 
   1   5   7      697.90      817.37     71.62 o 
   2   5   7      839.32      813.27     57.56 o 
   3   5   7      307.84      261.51     43.32 o 
   4   5   7      266.37      329.12     49.39 o 
   5   5   7      231.51      193.51     39.20 o 
   6   5   7        1.19       24.34     25.92 o 
   7   5   7        5.34       40.69     31.93 o 
   8   5   7      147.39      109.41     33.86 o 
   9   5   7       11.54      -33.97     33.97 o 
  10   5   7       28.76      -20.52     32.99 o 
  11   5   7      290.86      366.21     93.93 o 
  12   5   7       15.81      -14.52     34.45 o 
 -14   6   7      294.58      381.24     96.60 o 
 -13   6   7       74.26       20.91     49.22 o 
 -12   6   7      634.93      767.85    131.19 o 
 -11   6   7      675.63      669.20     98.54 o 
 -10   6   7      459.00      425.53     53.79 o 
  -9   6   7     1935.07     2082.39    162.58 o 
  -8   6   7       53.67       18.21     60.95 o 
  -7   6   7     3223.03     3251.49    213.07 o 
  -6   6   7        2.02        9.35     19.37 o 
  -5   6   7     2342.21     2529.16    224.40 o 
  -4   6   7      289.32      304.28     82.45 o 
  -3   6   7      747.56      967.86    135.68 o 
  -2   6   7      411.30      420.98     59.08 o 
  -1   6   7      490.38      574.64     63.30 o 
   0   6   7      212.11      266.21     46.37 o 
   1   6   7     1615.12     1555.58    104.19 o 
   2   6   7     1218.37     1143.93     89.54 o 
   3   6   7     2338.72     2365.80    129.38 o 
   4   6   7     1440.01     1503.16    103.75 o 
   5   6   7      371.97      438.02     57.86 o 
   6   6   7      652.54      605.08     67.34 o 
   7   6   7      117.97       99.76     52.47 o 
   8   6   7      816.11     1008.91    132.88 o 
   9   6   7      530.35      443.74     95.43 o 
  10   6   7     1114.11     1065.06    148.05 o 
  11   6   7      100.31       19.72     39.07 o 
 -13   7   7      116.29      208.19     87.07 o 
 -12   7   7        0.39       58.96     36.43 o 
 -11   7   7       44.75       15.91     42.39 o 
 -10   7   7       45.50      365.46    134.32 o 
  -9   7   7      423.65      460.48     59.49 o 
  -8   7   7       52.77      116.49     63.29 o 
  -7   7   7        4.56       12.69     63.41 o 
  -6   7   7       34.11        0.63     64.83 o 
  -5   7   7      552.04      501.53    109.60 o 
  -4   7   7      793.28      633.37    124.58 o 
  -3   7   7      147.44      118.41     66.55 o 
  -2   7   7     1005.62      896.54     81.74 o 
  -1   7   7      214.67      221.25     44.22 o 
   0   7   7       34.55       16.69     27.34 o 
   1   7   7        0.06       -7.42     22.95 o 
   2   7   7      122.76      151.95     38.28 o 
   3   7   7      342.09      386.82     72.56 o 
   4   7   7      363.32      347.20     65.57 o 
   5   7   7       30.97       18.10     50.92 o 
   6   7   7      186.74      151.49     55.13 o 
   7   7   7       24.13       49.25     47.18 o 
   8   7   7      304.01      351.19     81.14 o 
   9   7   7      597.08      715.53    121.80 o 
  10   7   7      195.13      225.06     71.72 o 
 -11   8   7        4.74        6.79     42.40 o 
 -10   8   7      614.68      622.46    121.82 o 
  -9   8   7     1077.25     1020.72    156.79 o 
  -8   8   7      194.97      263.17     88.15 o 
  -7   8   7     2464.79     2334.87    223.87 o 
  -6   8   7       49.42       53.90     54.86 o 
  -5   8   7     1216.55     1275.47    164.05 o 
  -2   8   7       73.75       92.92     43.58 o 
  -1   8   7     1900.01     1935.98    158.75 o 
   0   8   7       92.15      145.73     54.37 o 
   1   8   7     2077.66     2220.04    178.92 o 
   2   8   7     1143.90     1273.59    138.42 o 
   3   8   7      700.58      837.01    113.96 o 
   4   8   7      495.22      643.20    108.00 o 
   5   8   7        5.82       -5.70     32.89 o 
   6   8   7       51.72      146.19     52.33 o 
   7   8   7       87.95      130.75     60.55 o 
   8   8   7       46.09       12.77     35.38 o 
  -9   9   7        7.44       -5.65     40.92 o 
  -8   9   7      584.43      325.44     91.69 o 
  -7   9   7       29.67       42.41     49.75 o 
  -6   9   7     1009.54     1012.98    145.15 o 
  -5   9   7       64.53       44.78     44.58 o 
  -4   9   7       26.43      -29.77     43.40 o 
  -3   9   7      173.79      173.90     66.67 o 
  -2   9   7       97.92       84.08     26.70 o 
  -1   9   7       70.92      131.11     35.90 o 
   0   9   7      457.18      504.30     64.66 o 
   1   9   7      432.32      439.04     90.95 o 
   2   9   7      817.86      758.98    110.17 o 
   3   9   7      629.60      725.41    110.70 o 
   4   9   7       90.25      141.14     57.79 o 
   5   9   7       11.66      -43.01     51.62 o 
  -5  10   7       31.82      -39.48     47.03 o 
  -4  10   7      205.70      152.96     66.80 o 
  -3  10   7     1294.05     1247.10    160.68 o 
  -2  10   7      186.33      242.90     62.56 o 
  -1  10   7      805.49      883.16    114.40 o 
   0  10   7        0.81       47.11     37.35 o 
   1  10   7      336.83      459.99     93.26 o 
 -17   0   8      113.23       49.82     29.65 o 
 -16   0   8     1412.02     1296.77    152.74 o 
 -15   0   8      217.72      179.21     58.76 o 
 -14   0   8      379.80      444.23     89.65 o 
 -13   0   8       11.67       50.82     38.30 o 
 -12   0   8      923.56     1056.27    128.16 o 
 -11   0   8       29.62      -22.38     34.82 o 
 -10   0   8     5051.55     4548.54    243.99 o 
  -9   0   8      259.46      346.24     72.08 o 
  -8   0   8     6889.07     7476.27    301.86 o 
  -7   0   8     1465.91     1487.12    128.57 o 
  -6   0   8     3637.32     3535.61    199.20 o 
  -5   0   8      132.74       53.73     37.60 o 
  -4   0   8     2180.59     2355.60    159.61 o 
  -3   0   8      318.84      290.94     58.45 o 
  -2   0   8      348.88      401.30     67.27 o 
  -1   0   8     2625.84     2528.38    163.04 o 
   0   0   8      213.05      307.73     46.41 o 
   1   0   8    13986.70    14591.66    409.38 o 
   2   0   8      209.87      133.28     53.49 o 
   6   0   8      213.89      236.82     55.37 o 
   7   0   8      467.88      445.79     74.08 o 
   8   0   8       65.60       39.38     38.99 o 
   9   0   8     3170.24     3072.56    205.11 o 
  10   0   8     1958.28     2160.46    176.68 o 
  11   0   8     6506.08     6282.21    311.18 o 
  12   0   8      495.79      606.92     99.31 o 
  13   0   8      922.50      967.87    126.66 o 
 -17   1   8      339.46      318.11     53.77 o 
 -16   1   8        0.53       40.85     31.64 o 
 -15   1   8      513.53      399.84     61.90 o 
 -14   1   8       39.55        0.19     26.55 o 
 -13   1   8      191.79      208.78     42.22 o 
 -12   1   8      614.76      538.37     64.31 o 
 -11   1   8      809.43      837.69     77.71 o 
 -10   1   8       22.20       43.69     26.61 o 
  -9   1   8      597.18      600.79     62.02 o 
  -8   1   8     1152.06     1161.13     83.58 o 
  -7   1   8     1252.81     1324.65     88.76 o 
  -6   1   8      344.11      336.55     45.43 o 
  -5   1   8        1.47       17.52     20.02 o 
  -4   1   8     1504.46     1627.65     94.29 o 
  -3   1   8       70.89      104.43     21.79 o 
  -2   1   8       40.33       87.21     29.56 o 
  -1   1   8     2425.09     2561.86     92.83 o 
   0   1   8     2832.47     2925.03    121.89 o 
   1   1   8      501.02      521.37     60.44 o 
   2   1   8     1480.61     1398.29    127.32 o 
   3   1   8        0.11      -20.12     33.44 o 
   4   1   8       12.68       16.40     32.37 o 
   5   1   8      624.96      597.19     60.73 o 
   6   1   8      113.25      111.75     29.62 o 
   7   1   8       12.15       -8.38     24.10 o 
   8   1   8      288.48      276.65     46.39 o 
   9   1   8      230.01      288.48     49.28 o 
  10   1   8       15.74       -9.00     26.16 o 
  11   1   8       27.89       29.45     25.91 o 
  12   1   8      672.78      630.65    105.44 o 
  13   1   8       20.21      -31.60     33.26 o 
 -17   2   8      264.62      300.65     85.65 o 
 -16   2   8      111.19      136.78     43.47 o 
 -15   2   8       76.03       28.54     47.90 o 
 -14   2   8     1102.52     1211.42     99.42 o 
 -13   2   8        2.50       -8.46     38.77 o 
 -12   2   8     1698.11     1691.35    111.26 o 
 -11   2   8       12.13       11.87     20.22 o 
 -10   2   8     2576.06     2623.38    207.81 o 
  -9   2   8      558.88      552.71     61.86 o 
  -8   2   8     1245.33     1233.38    122.51 o 
  -7   2   8      140.48      195.08     37.16 o 
  -6   2   8      976.87      880.28     73.84 o 
  -5   2   8      535.29      416.17     51.50 o 
  -4   2   8     4592.72     4600.33    161.95 o 
  -3   2   8     2516.81     2615.09    120.21 o 
  -2   2   8     4967.21     5245.57    243.86 o 
  -1   2   8     3596.28     3552.53    198.61 o 
   0   2   8     1160.62     1160.42     77.85 o 
   1   2   8      660.54      654.86     58.76 o 
   2   2   8      150.82      137.39     24.36 o 
   3   2   8      790.83      717.03     65.11 o 
   4   2   8       34.76       26.47     26.51 o 
   5   2   8     3714.39     3773.43    151.04 o 
   6   2   8        8.21       19.84     31.75 o 
   7   2   8     2061.86     2108.67    118.24 o 
   8   2   8       36.01       39.20     24.79 o 
   9   2   8      134.92      102.10     28.47 o 
  10   2   8       20.83      -25.61     25.61 o 
  11   2   8       11.37       19.10     36.72 o 
  12   2   8       29.76       61.60     45.93 o 
  13   2   8      176.79      231.87     78.63 o 
 -16   3   8       52.08       84.67     51.34 o 
 -15   3   8      170.76      106.90     42.98 o 
 -14   3   8       24.95      -15.23     87.25 o 
 -13   3   8      610.77      625.58     69.60 o 
 -12   3   8       36.87       23.38     22.13 o 
 -11   3   8      908.49     1044.17    133.60 o 
 -10   3   8      135.99      115.47     33.79 o 
  -9   3   8      354.27      457.00     57.07 o 
  -8   3   8     1038.89     1059.62     85.13 o 
  -7   3   8      261.18      231.49     42.46 o 
  -6   3   8      793.46      801.45     71.57 o 
  -5   3   8      457.77      471.62     54.77 o 
  -4   3   8     1024.79     1065.95    120.05 o 
  -3   3   8     1053.93     1086.83    120.76 o 
  -2   3   8     1089.92     1181.22    124.51 o 
  -1   3   8     1071.26     1116.59    115.30 o 
   0   3   8      379.22      395.64     74.47 o 
   1   3   8      399.49      371.88     36.93 o 
   2   3   8      623.76      627.29     48.29 o 
   3   3   8      323.66      317.27     35.91 o 
   4   3   8     1238.78     1259.54     87.60 o 
   5   3   8      179.24      198.86     37.65 o 
   6   3   8     1302.53     1338.25     93.88 o 
   7   3   8       24.37       49.53     29.52 o 
   8   3   8      913.97      870.69     78.33 o 
   9   3   8        7.69       54.20     27.72 o 
  10   3   8      232.60      335.73     77.19 o 
  11   3   8       66.32      100.13     49.54 o 
  12   3   8        6.39       52.01     37.55 o 
 -16   4   8       14.96       -5.89     44.97 o 
 -15   4   8      119.65       97.48     60.33 o 
 -14   4   8      254.91      223.71     62.07 o 
 -13   4   8       44.85       23.35     20.70 o 
 -12   4   8     1310.55     1440.99    104.01 o 
 -11   4   8      149.81      132.76     42.96 o 
 -10   4   8      956.83     1028.68     88.24 o 
  -9   4   8      245.70      334.84     50.93 o 
  -8   4   8       15.87      106.62     35.45 o 
  -7   4   8       54.51       61.76     30.44 o 
  -6   4   8       68.99      119.07     58.89 o 
  -5   4   8      514.76      536.79     96.79 o 
  -4   4   8     1673.78     1990.19    172.40 o 
  -3   4   8     1975.48     2155.21    175.33 o 
  -2   4   8      276.79      268.17     72.42 o 
  -1   4   8      675.17      708.07     98.94 o 
   0   4   8        4.36       23.31     24.08 o 
   1   4   8       38.27       43.08     25.47 o 
   2   4   8     1051.12     1037.47     81.32 o 
   3   4   8      767.01      720.40     58.40 o 
   4   4   8      762.92      800.61     74.55 o 
   5   4   8     3408.71     3311.69    112.46 o 
   6   4   8       12.68        3.27     22.90 o 
   7   4   8      760.02      776.39     74.67 o 
   8   4   8       35.56       98.75     78.12 o 
   9   4   8       12.58       37.60     44.94 o 
  10   4   8        0.11       -5.85     32.31 o 
  11   4   8      119.23      165.54     62.22 o 
  12   4   8       28.03      156.87     54.51 o 
 -15   5   8      130.41      289.48     87.06 o 
 -14   5   8      118.59       15.77     51.01 o 
 -13   5   8     1624.41     1686.86    146.46 o 
 -12   5   8       25.81       10.43     21.10 o 
 -11   5   8     1382.15     1534.21    108.18 o 
 -10   5   8       38.32       35.42     30.54 o 
  -9   5   8      306.63      332.64     55.07 o 
  -8   5   8       37.92       81.77     34.25 o 
  -7   5   8     1714.92     1915.22    245.78 o 
  -6   5   8       63.81       47.33     41.29 o 
  -5   5   8     4208.47     4326.06    280.07 o 
  -4   5   8     1541.71     1553.34    167.33 o 
  -3   5   8     3635.43     3879.92    254.55 o 
  -2   5   8     3139.23     3200.49    226.80 o 
  -1   5   8      833.63      992.45     81.90 o 
   0   5   8      439.55      477.55     58.62 o 
   1   5   8       80.68       74.90     79.55 o 
   2   5   8      385.51      398.82     54.87 o 
   3   5   8      223.34      216.26     39.60 o 
   4   5   8     1864.09     1795.95     82.21 o 
   5   5   8        0.70       15.06     23.58 o 
   6   5   8     1534.52     1472.28    103.58 o 
   7   5   8       64.19       77.51     32.45 o 
   8   5   8      163.48      184.92     64.30 o 
   9   5   8       10.79       57.02     55.67 o 
  10   5   8      110.77      203.33     73.29 o 
  11   5   8        3.64       38.14     54.18 o 
 -14   6   8       18.74       69.87     57.09 o 
 -13   6   8        4.68       20.80     50.57 o 
 -12   6   8      205.52      275.44     88.68 o 
 -11   6   8      175.71      139.74     34.81 o 
 -10   6   8       72.41       82.58     33.41 o 
  -9   6   8       35.58       62.48     30.60 o 
  -8   6   8      804.80      803.44    126.78 o 
  -7   6   8      700.01      629.07    119.75 o 
  -6   6   8      168.13      242.96     83.48 o 
  -5   6   8      174.85      116.24     67.43 o 
  -4   6   8       10.75      -25.23     40.50 o 
  -3   6   8     1463.60     1490.49    173.26 o 
  -2   6   8      188.50      259.45     77.16 o 
  -1   6   8       67.41       40.05     24.68 o 
   0   6   8        0.70       -9.62     26.65 o 
   1   6   8     2044.49     2003.77    123.28 o 
   2   6   8        2.29      -24.20     24.20 o 
   3   6   8      111.24       78.66     29.06 o 
   4   6   8       24.28      -15.05     35.44 o 
   5   6   8      344.35      315.26     53.01 o 
   6   6   8       19.12       35.30     59.89 o 
   7   6   8       66.37       91.82     47.97 o 
   8   6   8       52.88       93.53     48.09 o 
   9   6   8       34.89      144.75     70.74 o 
  10   6   8      487.97      535.53    111.18 o 
 -12   7   8      587.36      631.46    131.16 o 
 -11   7   8       28.87       60.12     39.69 o 
 -10   7   8      157.56      218.14     48.70 o 
  -9   7   8     1169.01     1416.77    209.09 o 
  -8   7   8     1462.44     1666.85    214.42 o 
  -7   7   8     2700.93     2817.90    273.98 o 
  -6   7   8      277.57      380.82    113.12 o 
  -5   7   8     1206.81     1180.66    167.97 o 
  -4   7   8       10.71       -7.38     45.01 o 
  -3   7   8      445.66      314.64     90.65 o 
  -2   7   8     1124.69      970.45    148.10 o 
  -1   7   8      760.67      711.96     79.98 o 
   0   7   8     2584.91     2575.70    146.11 o 
   1   7   8      340.98      412.68     62.99 o 
   2   7   8     1741.35     1912.29    160.56 o 
   3   7   8      141.12      124.75     34.97 o 
   4   7   8      364.87      348.52     58.99 o 
   5   7   8      377.23      415.60     96.90 o 
   6   7   8       12.84       -4.46     34.69 o 
   7   7   8       40.08       49.49     53.16 o 
   8   7   8     1052.12     1178.83    152.89 o 
 -11   8   8       36.47       42.62     54.71 o 
 -10   8   8      117.37      -42.50     46.92 o 
  -9   8   8       96.66       82.42     58.96 o 
  -8   8   8      181.69      161.54     67.68 o 
  -7   8   8        2.87      -69.08     69.08 o 
  -5   8   8      115.76       93.12     65.77 o 
  -4   8   8       57.33        3.52     62.94 o 
  -3   8   8      301.78      267.97     90.33 o 
  -2   8   8      113.04      111.31     65.89 o 
  -1   8   8       17.93       66.97     35.00 o 
   0   8   8       64.06      115.61     36.40 o 
   1   8   8     1244.44     1187.17    107.15 o 
   2   8   8      228.37      236.82     46.76 o 
   3   8   8      385.12      375.02     77.52 o 
   4   8   8      113.39      134.31     57.30 o 
   5   8   8        6.30       25.49     37.48 o 
   6   8   8       23.79       47.99     34.72 o 
   7   8   8        9.24       -8.00     40.25 o 
  -8   9   8       37.63       15.51     52.17 o 
  -7   9   8      180.52      167.76     75.30 o 
  -6   9   8      156.61      132.17     59.89 o 
  -5   9   8      108.85      168.67     67.62 o 
  -4   9   8      227.57      340.64     96.29 o 
  -3   9   8      875.32      955.56    144.92 o 
  -2   9   8      494.70      559.28    108.29 o 
  -1   9   8      783.63      919.13     91.70 o 
   0   9   8      627.37      542.55     95.56 o 
   1   9   8       44.22       85.79     54.88 o 
   2   9   8      367.43      386.39     81.86 o 
   3   9   8        5.04      -49.58     49.58 o 
   4   9   8      422.22      465.42     90.96 o 
 -17   1   9        1.08       45.57     52.47 o 
 -16   1   9      958.63     1011.31    100.92 o 
 -15   1   9       40.16       74.51     50.13 o 
 -14   1   9      677.42      701.65     80.92 o 
 -13   1   9       23.56       19.91     41.32 o 
 -12   1   9      161.25      139.65     37.63 o 
 -11   1   9       84.45       36.45     51.36 o 
 -10   1   9     1313.40     1439.68    101.26 o 
  -9   1   9      737.64      732.23     71.60 o 
  -8   1   9     3085.96     3190.90    146.59 o 
  -7   1   9     2252.46     2342.11    124.01 o 
  -6   1   9     1699.41     1674.43    103.20 o 
  -5   1   9     2092.35     2007.68    111.48 o 
  -4   1   9      688.87      766.06     69.24 o 
  -3   1   9     3328.75     3394.30    142.65 o 
  -2   1   9      575.20      810.38    114.44 o 
  -1   1   9     5446.18     5504.46    183.90 o 
   0   1   9       11.95       32.19     29.26 o 
   1   1   9     2331.31     2322.47    168.16 o 
   2   1   9       25.59       20.27     33.80 o 
   3   1   9     1115.99     1092.12    121.64 o 
   4   1   9       61.20       18.76     31.55 o 
   5   1   9     1234.45     1341.62    136.20 o 
   6   1   9      241.77      143.19     35.70 o 
   7   1   9      913.45      793.85     76.92 o 
   8   1   9      750.64      801.22     79.05 o 
   9   1   9      233.09      291.20     49.58 o 
  10   1   9       26.79       49.25     29.04 o 
  11   1   9       24.33       66.96     46.73 o 
  12   1   9       66.56      156.33     52.83 o 
 -16   2   9        6.16       23.14     43.26 o 
 -15   2   9        9.33       -8.80     28.21 o 
 -14   2   9       76.42       60.50     30.92 o 
 -13   2   9       20.51       47.60     24.99 o 
 -12   2   9      300.51      417.73     72.30 o 
 -11   2   9      785.62      791.83     80.18 o 
 -10   2   9     1063.95     1058.22    104.35 o 
  -9   2   9      864.28      885.50     79.60 o 
  -8   2   9     3256.03     3278.02    150.25 o 
  -7   2   9       57.19       19.41     38.82 o 
  -6   2   9       17.61       29.90     23.30 o 
  -5   2   9      363.91      334.57     48.20 o 
  -4   2   9      622.14      539.44     60.47 o 
  -3   2   9      437.36      468.85     56.01 o 
  -2   2   9      577.65      619.92     92.18 o 
  -1   2   9        0.20       29.60     35.80 o 
   0   2   9     4366.38     4438.79    240.63 o 
   1   2   9      610.95      745.72    101.91 o 
   2   2   9     1082.20     1218.65    126.42 o 
   3   2   9       42.13       29.80     40.97 o 
   4   2   9        7.86        6.45     20.96 o 
   5   2   9      137.16      151.30     52.70 o 
   6   2   9      492.37      486.70     63.31 o 
   7   2   9      126.22      397.57    356.06 o 
   8   2   9      684.17      614.03     70.59 o 
   9   2   9      882.32      940.19     86.51 o 
  10   2   9      155.05      178.75     41.93 o 
  11   2   9      186.77       91.15     55.42 o 
  12   2   9       37.49       31.27     44.60 o 
 -16   3   9       16.78      -43.61     43.61 o 
 -15   3   9       19.47       40.66     55.51 o 
 -14   3   9      867.21      730.87     80.14 o 
 -13   3   9      650.68      705.27    122.92 o 
 -12   3   9     1251.73     1226.39    100.38 o 
 -11   3   9       75.75       61.47     34.97 o 
 -10   3   9      453.76      595.56    117.27 o 
  -9   3   9       21.44      144.20     49.73 o 
  -8   3   9      548.99      594.18     65.54 o 
  -7   3   9        8.09      -13.20     34.22 o 
  -6   3   9      545.99      551.88     63.91 o 
  -5   3   9     5639.68     5813.80    211.78 o 
  -4   3   9      542.91      635.17     70.87 o 
  -3   3   9     7509.70     7971.93    342.70 o 
  -2   3   9     1220.23     1389.33    138.31 o 
  -1   3   9      192.57      238.53     65.94 o 
   0   3   9      671.79      909.48    114.16 o 
   1   3   9      249.13      201.01     62.44 o 
   2   3   9        3.55      -17.19     28.75 o 
   3   3   9     2296.32     2311.78    124.66 o 
   4   3   9      960.98      982.51     82.00 o 
   5   3   9     2920.48     2947.93    146.88 o 
   6   3   9     1080.36     1129.00     98.94 o 
   7   3   9     1336.57     1237.40     98.23 o 
   8   3   9      209.44      196.22     50.86 o 
   9   3   9      108.64      110.79     34.41 o 
  10   3   9       90.06      112.72     66.74 o 
  11   3   9       59.37       52.99     34.73 o 
 -15   4   9     1155.68     1277.19    132.31 o 
 -14   4   9      270.65      182.11     60.67 o 
 -13   4   9      969.37     1105.93     96.96 o 
 -12   4   9     1062.39      937.33     89.00 o 
 -11   4   9      854.76     1042.95     93.07 o 
 -10   4   9       75.57       63.90     32.02 o 
  -9   4   9      631.10      626.95     70.32 o 
  -8   4   9        5.26       30.87     25.79 o 
  -7   4   9     2008.23     2043.63    123.77 o 
  -6   4   9     3553.76     3729.31    305.61 o 
  -5   4   9     3797.06     3444.98    241.24 o 
  -4   4   9     1115.18     1045.60    131.55 o 
  -3   4   9       94.57      222.81     78.46 o 
  -2   4   9      162.50      182.91     60.43 o 
  -1   4   9      116.19       89.96     40.23 o 
   0   4   9      111.25       93.98     45.42 o 
   1   4   9      452.71      545.62     63.33 o 
   2   4   9      603.27      558.79     64.83 o 
   3   4   9      325.70      282.35     50.27 o 
   4   4   9     2675.22     2747.22    142.37 o 
   5   4   9      390.88      386.23     65.63 o 
   6   4   9      441.21      592.13     70.73 o 
   7   4   9      173.79      219.44     56.74 o 
   8   4   9       12.87      -10.84     24.50 o 
   9   4   9      151.92      142.16     66.30 o 
  10   4   9       52.96       73.65     44.49 o 
  11   4   9      102.42       61.92     49.72 o 
 -14   5   9      205.63      274.12     60.43 o 
 -13   5   9       48.06       89.74     67.18 o 
 -12   5   9        2.33      -27.39     30.29 o 
 -11   5   9      147.43      145.02     41.96 o 
 -10   5   9      268.41      324.93     53.23 o 
  -9   5   9      500.80      508.33     96.70 o 
  -8   5   9      621.86      666.30     74.65 o 
  -7   5   9      919.34      836.84     83.60 o 
  -6   5   9      853.49      916.52    138.21 o 
  -5   5   9      221.85      260.25     76.55 o 
  -4   5   9      285.77      269.86     80.31 o 
  -3   5   9      835.96      837.67    127.04 o 
  -2   5   9       63.50      131.76     64.95 o 
  -1   5   9      955.76      871.50    126.92 o 
   0   5   9       67.49       53.14     22.80 o 
   1   5   9     1561.90     1400.62    104.30 o 
   2   5   9       12.85       45.50     32.26 o 
   3   5   9      141.32      130.03     35.33 o 
   4   5   9      117.99      107.45     28.63 o 
   5   5   9        9.68       33.18     28.72 o 
   6   5   9       38.60       80.13     31.12 o 
   7   5   9        1.73       -8.06     29.12 o 
   8   5   9      551.39      574.94    104.68 o 
   9   5   9       90.81      102.57     58.48 o 
  10   5   9      233.17      437.18     94.73 o 
 -13   6   9      287.82      219.42     63.24 o 
 -12   6   9      237.94      116.47     70.39 o 
 -11   6   9      138.86      116.67     55.65 o 
 -10   6   9      271.54      115.33     57.27 o 
  -9   6   9      751.55      818.51     85.87 o 
  -8   6   9      463.10      451.70     64.55 o 
  -7   6   9     2531.80     2636.84    250.88 o 
  -6   6   9     1184.38     1234.52    169.78 o 
  -5   6   9     1215.79     1231.25    179.17 o 
  -4   6   9     1973.50     1932.93    202.34 o 
  -3   6   9       42.27       85.44     52.02 o 
  -2   6   9      907.55     1005.94    147.05 o 
  -1   6   9      696.16      760.76    127.79 o 
   0   6   9      740.30      788.74     81.97 o 
   1   6   9        1.27       13.98     31.18 o 
   2   6   9     1685.37     1627.19    117.30 o 
   3   6   9       74.42      116.30     39.20 o 
   4   6   9     1618.39     1711.87    121.47 o 
   5   6   9      319.49      326.65     61.24 o 
   6   6   9      363.72      486.19     96.27 o 
   7   6   9      402.32      459.70     98.48 o 
   8   6   9       14.87      -56.61     56.61 o 
   9   6   9      199.80      253.51     77.41 o 
 -12   7   9       20.50      -38.51     43.26 o 
 -11   7   9        5.61       11.55     55.58 o 
 -10   7   9       60.23       81.43     34.26 o 
  -9   7   9       97.77      130.95     66.73 o 
  -8   7   9       18.86       38.62     34.26 o 
  -7   7   9       10.86       21.98     47.63 o 
  -6   7   9       21.03      -56.98     56.98 o 
  -5   7   9      153.18       48.08     70.57 o 
  -4   7   9       24.71       48.98     68.16 o 
  -3   7   9       26.85       19.70     57.85 o 
  -2   7   9        0.13       32.35     52.01 o 
  -1   7   9        3.08      -45.07     60.83 o 
   0   7   9      490.31      409.14    119.83 o 
   1   7   9      217.63      201.06     85.79 o 
   2   7   9      119.74      100.87     37.51 o 
   3   7   9      317.21      338.59     60.27 o 
   4   7   9       48.21       55.90     34.97 o 
   5   7   9       16.10       20.50     38.75 o 
   6   7   9        8.38       25.66     32.08 o 
   7   7   9       46.18       24.95     48.08 o 
  -9   8   9      813.17      815.38    145.98 o 
  -7   8   9      331.62      334.06    116.20 o 
  -6   8   9      565.78      526.89    123.86 o 
  -5   8   9      164.85      181.24     77.47 o 
  -4   8   9       31.62      -77.46     81.69 o 
  -3   8   9      451.29      428.46    103.69 o 
  -2   8   9     1001.21      782.35    149.12 o 
  -1   8   9      144.60      396.87    109.34 o 
   0   8   9     3814.93     3713.97    191.60 o 
   1   8   9       23.05       22.92     29.12 o 
   2   8   9     1032.91     1013.08    102.63 o 
   3   8   9        1.55       -6.74     28.57 o 
   4   8   9       74.16      117.46     59.26 o 
   5   8   9       37.89       38.63     47.52 o 
  -6   9   9        1.15      -53.99     53.99 o 
  -5   9   9       24.76      -32.01     44.73 o 
   0   9   9       10.67       77.82     43.07 o 
   1   9   9      278.44      313.82     82.59 o 
 -16   0  10      166.70      110.01     38.04 o 
 -15   0  10       59.15      146.62     54.79 o 
 -14   0  10      354.58      259.38     86.45 o 
 -13   0  10        8.20      -38.00     42.71 o 
 -12   0  10      787.53      744.53    117.92 o 
 -11   0  10     2356.81     2242.38    191.99 o 
 -10   0  10        7.97      -15.88     32.66 o 
  -9   0  10     9835.45     9739.61    393.06 o 
  -8   0  10        9.11      107.97     56.53 o 
  -7   0  10     2684.28     2630.60    192.32 o 
  -6   0  10     1448.20     1391.10    140.82 o 
  -5   0  10       66.55       53.86     42.04 o 
  -4   0  10      966.19     1012.85    118.66 o 
  -3   0  10     2692.99     2714.67    189.38 o 
  -2   0  10      943.60      983.94    118.59 o 
  -1   0  10     7172.23     7318.86    318.34 o 
   0   0  10     2518.57     2462.14    182.51 o 
   1   0  10      467.18      473.22     78.58 o 
   2   0  10      381.40      392.79     79.53 o 
   3   0  10      116.82       56.24     39.86 o 
   4   0  10       63.15       56.34     40.06 o 
   5   0  10      627.36      670.13    103.69 o 
   6   0  10      885.95      898.93    122.38 o 
   7   0  10       80.10      -31.05     37.29 o 
   8   0  10     2263.03     2078.12    195.20 o 
   9   0  10        6.94      -49.02     49.02 o 
  10   0  10      243.87      277.83     73.79 o 
  11   0  10      216.27      242.63     71.16 o 
 -16   1  10        6.86       54.89     28.70 o 
 -15   1  10       59.22       50.41     38.75 o 
 -14   1  10      284.30      340.09     63.31 o 
 -13   1  10       18.21        0.51     31.49 o 
 -12   1  10      121.46       66.33     29.37 o 
 -11   1  10       52.88       -8.12     54.35 o 
 -10   1  10      699.95      711.45     78.14 o 
  -9   1  10        6.08        4.61     29.28 o 
  -8   1  10        2.12      -21.21     28.23 o 
  -7   1  10       47.93      145.70     44.76 o 
  -6   1  10      250.02      221.37     44.04 o 
  -5   1  10      353.78      339.91     53.06 o 
  -4   1  10       25.68       -0.23     23.73 o 
  -3   1  10        7.35       59.64     25.34 o 
  -2   1  10      529.07      539.11     61.96 o 
  -1   1  10      739.79      684.39     68.09 o 
   0   1  10     1171.04     1030.74     86.18 o 
   1   1  10      197.93      145.20     52.92 o 
   2   1  10      893.58      928.58    116.33 o 
   3   1  10      676.77      627.01     96.08 o 
   4   1  10       62.23       25.44     31.03 o 
   5   1  10      203.98      181.82     52.90 o 
   6   1  10       17.16       26.05     40.78 o 
   7   1  10      597.19      509.29     91.18 o 
   8   1  10       61.78       66.79     64.76 o 
   9   1  10      491.64      484.80     67.60 o 
  10   1  10       34.45      -37.22     66.08 o 
  11   1  10        0.33       20.83     39.26 o 
 -16   2  10      209.46      664.40    134.28 o 
 -15   2  10      250.14      234.34    100.65 o 
 -14   2  10      686.77      614.17     80.08 o 
 -13   2  10      932.91      773.03     94.50 o 
 -12   2  10      533.10      663.60     87.31 o 
 -11   2  10      560.36      469.22     67.54 o 
 -10   2  10      312.07      308.05     53.34 o 
  -9   2  10       95.36       55.51     39.41 o 
  -8   2  10      342.75      270.34     47.18 o 
  -7   2  10     2213.77     2174.96    127.69 o 
  -6   2  10      302.42      262.24     46.99 o 
  -5   2  10     3362.87     3388.76    156.53 o 
  -4   2  10        0.68       43.55     32.20 o 
  -3   2  10     1156.31     1181.25     90.27 o 
  -2   2  10      182.76      287.10     48.00 o 
  -1   2  10     1469.14     1638.48    106.80 o 
   0   2  10       45.69      103.27     53.22 o 
   1   2  10     2305.78     2514.91    193.18 o 
   2   2  10     1776.38     1782.02    163.40 o 
   3   2  10     1114.21     1336.50    142.10 o 
   4   2  10     1593.79     1696.57    163.10 o 
   5   2  10      244.94      188.49     56.77 o 
   6   2  10      177.36      165.80     43.96 o 
   7   2  10      266.60      243.02     46.74 o 
   8   2  10      189.43       96.93     88.67 o 
   9   2  10       66.47      129.56     40.61 o 
  10   2  10      404.99      373.15     86.28 o 
  11   2  10       22.09       18.47     40.97 o 
 -15   3  10      124.76      221.04     88.91 o 
 -14   3  10      127.08      105.07     33.14 o 
 -13   3  10      294.93      232.25     54.35 o 
 -12   3  10      129.34      107.92     33.73 o 
 -11   3  10      505.35      442.66     63.57 o 
 -10   3  10      566.27      569.00     72.56 o 
  -9   3  10      121.52      138.21     50.14 o 
  -8   3  10      725.56      646.06     71.51 o 
  -7   3  10      425.58      413.47     99.12 o 
  -6   3  10      507.50      579.75     68.55 o 
  -5   3  10      761.17      719.44     77.49 o 
  -4   3  10     1129.66      993.41    119.61 o 
  -3   3  10       72.89      107.60     37.64 o 
  -2   3  10     1222.86     1189.62    134.72 o 
  -1   3  10      208.41      236.36     62.63 o 
   0   3  10      491.46      430.12     87.86 o 
   1   3  10      320.98      381.43     74.39 o 
   2   3  10      148.53      133.58     55.29 o 
   3   3  10       59.71       58.45     52.50 o 
   4   3  10      390.43      355.78     53.22 o 
   5   3  10      211.50      239.50     58.85 o 
   6   3  10      812.03      786.30     97.75 o 
   7   3  10      387.33      315.15     54.54 o 
   8   3  10      224.32      206.78     55.38 o 
   9   3  10      184.01      141.51     54.72 o 
  10   3  10        5.27      -41.61     55.79 o 
 -14   4  10      298.10      240.53    100.51 o 
 -13   4  10      376.05      302.75     55.75 o 
 -12   4  10       32.48       15.49     27.97 o 
 -11   4  10       74.37       64.51     61.12 o 
 -10   4  10      154.50      151.54     36.28 o 
  -9   4  10      226.43      226.30     69.59 o 
  -8   4  10      261.32      237.56     43.21 o 
  -7   4  10     1803.62     1848.89    124.92 o 
  -6   4  10      112.13      176.85     42.81 o 
  -5   4  10      710.44      708.04     74.84 o 
  -4   4  10     1115.30     1228.78    145.63 o 
  -3   4  10        7.87      -35.46     35.46 o 
  -2   4  10      106.20      156.30     54.73 o 
  -1   4  10      279.81      260.74     74.82 o 
   0   4  10        0.47      -16.28     36.39 o 
   1   4  10      798.84      791.43    120.70 o 
   2   4  10      418.92      374.46     84.25 o 
   3   4  10      300.29      338.90     54.27 o 
   4   4  10      234.55      314.56     53.27 o 
   5   4  10      171.82      114.94     49.26 o 
   6   4  10       39.64       45.10     23.85 o 
   7   4  10      338.60      302.85     54.30 o 
   8   4  10      238.80      203.92     64.49 o 
   9   4  10      178.00      139.65     57.83 o 
 -14   5  10      748.54      794.16    161.07 o 
 -13   5  10      384.57      381.34    122.32 o 
 -12   5  10      568.86      635.92     76.33 o 
 -11   5  10      124.74      136.98     55.48 o 
 -10   5  10       65.56      -19.07     37.31 o 
  -9   5  10      380.88      434.44     63.84 o 
  -8   5  10      213.72      257.12    105.78 o 
  -7   5  10       76.39       47.06     27.85 o 
  -6   5  10     2882.37     2994.02    162.01 o 
  -5   5  10      234.01      440.76    114.00 o 
  -4   5  10     3718.12     3687.05    270.87 o 
  -3   5  10       68.12      189.02     73.52 o 
  -2   5  10      822.93      938.84    139.65 o 
  -1   5  10      578.65      635.70    107.50 o 
   0   5  10     1520.20     1654.61    172.03 o 
   1   5  10      110.54      138.23     63.34 o 
   2   5  10     1811.13     1869.15    127.99 o 
   3   5  10     2274.13     2225.94    136.40 o 
   4   5  10      183.05      232.48     87.53 o 
   5   5  10      944.99      846.32     87.57 o 
   6   5  10       34.92        3.96     42.68 o 
   7   5  10       13.49       46.63     41.68 o 
   8   5  10      100.95       75.77     51.20 o 
 -12   6  10       13.25      -38.37     68.97 o 
 -11   6  10      171.64      245.58     95.10 o 
 -10   6  10      187.66      199.60     46.68 o 
  -9   6  10      772.41      740.98     88.01 o 
  -8   6  10        0.10       32.94     51.83 o 
  -7   6  10        3.50       11.31     53.21 o 
  -6   6  10      314.41      490.18    110.11 o 
  -5   6  10      180.66      176.46     87.95 o 
  -4   6  10      146.70      139.94     64.06 o 
  -3   6  10      138.36      178.28     78.53 o 
  -2   6  10       51.41      106.08     61.94 o 
  -1   6  10      928.70      985.46    147.37 o 
   0   6  10      107.48      132.83     73.47 o 
   1   6  10      132.58       81.80     38.02 o 
   2   6  10       68.94      193.46    197.73 o 
   3   6  10       97.38       63.28     60.11 o 
   4   6  10      152.18      103.28     39.80 o 
   5   6  10       12.62       -7.83     28.96 o 
   6   6  10       41.19      100.79     57.02 o 
   7   6  10       13.44      -45.88     51.41 o 
 -10   7  10     1587.27     1665.94    296.48 o 
  -9   7  10      184.20      267.24     60.03 o 
  -8   7  10      499.53      464.76     72.89 o 
  -7   7  10        3.68      -83.41     83.41 o 
  -6   7  10      189.94      177.99     89.06 o 
  -5   7  10       39.75       60.00     54.18 o 
  -4   7  10      613.99      697.24    139.56 o 
  -3   7  10        8.12       37.08     51.12 o 
  -2   7  10     1800.55     1679.37    202.96 o 
  -1   7  10     1151.66     1184.19    173.59 o 
   0   7  10     2066.43     2221.12    228.38 o 
   1   7  10     1189.35     1012.84    102.78 o 
   2   7  10      933.39      889.07     96.40 o 
   3   7  10       11.56       -6.85     32.25 o 
   4   7  10       64.37      145.76     48.78 o 
   5   7  10        4.20       58.68     62.36 o 
  -8   8  10       71.36      247.96     82.56 o 
  -7   8  10      233.72      245.64     91.34 o 
  -6   8  10      250.01       47.33     63.72 o 
  -5   8  10       52.04       79.51     65.29 o 
  -4   8  10       13.46      -11.27     69.13 o 
  -3   8  10       18.92      -19.13     76.80 o 
  -2   8  10       79.96       39.69     49.77 o 
  -1   8  10      130.41       32.97     55.35 o 
   0   8  10        6.26      -75.64     75.64 o 
   1   8  10       92.27       31.37     28.03 o 
   2   8  10        2.71       51.53     31.92 o 
   3   8  10        1.88       16.71     53.68 o 
 -15   1  11      113.85       61.90     52.86 o 
 -14   1  11      172.04      133.02     38.75 o 
 -13   1  11      983.69      907.58     95.19 o 
 -12   1  11        0.34       -5.97     33.33 o 
 -11   1  11     2158.49     2167.43    245.44 o 
 -10   1  11      331.51      318.99     74.91 o 
  -9   1  11      536.89      551.57     71.14 o 
  -8   1  11        5.59      -25.53     25.53 o 
  -7   1  11      560.29      552.27     67.01 o 
  -6   1  11      295.67      371.61     55.29 o 
  -5   1  11     2821.02     2690.40    142.95 o 
  -4   1  11      573.98      667.62     83.11 o 
  -3   1  11     2797.58     2967.25    152.05 o 
  -2   1  11     3811.61     3728.13    167.50 o 
  -1   1  11      706.18      810.24     81.31 o 
   0   1  11     2064.36     2153.42    149.19 o 
   1   1  11      804.29      874.02     83.34 o 
   2   1  11      227.15      246.11     49.22 o 
   3   1  11      683.76      685.78    178.30 o 
   4   1  11      295.65      304.61    101.51 o 
   5   1  11       37.08      -16.58     38.38 o 
   6   1  11     1328.77     1287.06    158.29 o 
   7   1  11       14.70       16.51     37.34 o 
   8   1  11      762.14      859.48    136.03 o 
   9   1  11       78.03       63.11     61.35 o 
 -15   2  11      257.48      263.92     57.69 o 
 -14   2  11        3.37      -17.14     33.57 o 
 -13   2  11      117.44      118.20     39.22 o 
 -12   2  11      275.05      285.41     55.54 o 
 -11   2  11      129.49      195.51     49.34 o 
 -10   2  11     1238.80     1195.66    103.96 o 
  -9   2  11       10.18        4.25     25.67 o 
  -8   2  11      432.19      341.65     55.35 o 
  -7   2  11       97.47       42.73     47.54 o 
  -6   2  11      164.41      144.70     38.57 o 
  -5   2  11        3.42       -5.94     25.50 o 
  -4   2  11        7.77       -0.56     25.87 o 
  -3   2  11     1061.19     1087.70     91.08 o 
  -2   2  11      100.18      119.42     40.63 o 
  -1   2  11     1392.72     1354.11    102.90 o 
   0   2  11       39.57       76.47     38.98 o 
   1   2  11       26.47       92.13     45.26 o 
   2   2  11      183.36      180.89     66.94 o 
   3   2  11        1.69       52.99     48.54 o 
   4   2  11      106.30      183.79     62.95 o 
   5   2  11      695.96      829.91    124.35 o 
   6   2  11       54.42      -37.99     38.29 o 
   7   2  11      613.88      519.84     96.72 o 
   8   2  11      136.05        3.59     48.31 o 
 -14   3  11      101.44      209.46     51.73 o 
 -13   3  11      148.91      155.45     67.53 o 
 -12   3  11       56.85       -7.04     30.77 o 
 -11   3  11       12.70      -22.05     31.21 o 
 -10   3  11      591.77      444.62     63.16 o 
  -9   3  11      423.45      487.20     68.60 o 
  -8   3  11       24.85       30.26     29.53 o 
  -7   3  11     2412.79     2524.31    232.46 o 
  -6   3  11     2428.13     2352.18    140.94 o 
  -5   3  11     1166.91     1174.58     98.66 o 
  -4   3  11      247.29      254.66     53.86 o 
  -3   3  11      768.63      643.85    103.99 o 
  -2   3  11       27.53        9.73     36.11 o 
  -1   3  11       27.29       90.56     47.00 o 
   0   3  11      931.47      819.83    123.48 o 
   1   3  11     1542.07     1504.29    161.79 o 
   2   3  11     2595.35     2467.84    208.40 o 
   3   3  11        0.79       11.37     36.35 o 
   4   3  11     1602.73     1549.62    168.76 o 
   5   3  11        7.67       46.98     39.88 o 
   6   3  11       10.13       19.93     27.57 o 
   7   3  11      130.58       66.33     53.32 o 
   8   3  11      215.49      120.47     44.81 o 
   9   3  11        1.32       17.79     50.82 o 
 -14   4  11     1497.63     1581.92    220.08 o 
 -13   4  11       27.10       71.42     96.51 o 
 -12   4  11      708.44      692.35     86.45 o 
 -11   4  11      307.63      335.85     60.33 o 
 -10   4  11       68.71       96.21     32.83 o 
  -9   4  11       24.72       24.97     26.60 o 
  -8   4  11     1219.44     1311.44    110.36 o 
  -7   4  11      276.70      296.52     56.04 o 
  -6   4  11     2100.56     2310.16    143.55 o 
  -5   4  11     1196.21     1264.00    111.59 o 
  -4   4  11     3104.84     3130.14    336.43 o 
  -3   4  11        5.52       40.68     40.01 o 
  -2   4  11     2339.09     2486.83    215.56 o 
  -1   4  11     1533.75     1589.51    169.78 o 
   0   4  11       10.75      -46.66     46.66 o 
   1   4  11      425.39      487.02     94.89 o 
   2   4  11       11.06       44.04     56.41 o 
   3   4  11     2409.09     2420.19    215.60 o 
   4   4  11       70.47      174.87     73.75 o 
   5   4  11      365.22      408.85     77.90 o 
   6   4  11       66.01       -3.40     36.14 o 
   7   4  11       24.11       25.75     31.65 o 
   8   4  11      136.68      118.34     54.32 o 
 -12   5  11        6.08      -40.84     40.84 o 
 -11   5  11      579.63      546.29     74.41 o 
 -10   5  11       48.19       18.22     38.14 o 
  -9   5  11      363.45      331.72     56.66 o 
  -8   5  11       19.93       66.23     38.37 o 
  -7   5  11      293.88      312.44     97.00 o 
  -6   5  11      147.03      191.95     50.86 o 
  -5   5  11      180.02      203.38     59.43 o 
  -4   5  11      364.46      427.98    105.56 o 
  -3   5  11      295.13      392.85     98.03 o 
  -2   5  11       69.05       79.43     49.76 o 
  -1   5  11      116.58       79.80     56.11 o 
   0   5  11       79.35       71.67     46.86 o 
   1   5  11      407.00      304.62     74.56 o 
   2   5  11        2.94        4.06     43.46 o 
   3   5  11      337.43      199.77     64.70 o 
   4   5  11       12.06      -33.55     33.55 o 
   5   5  11       59.68        9.46     30.69 o 
   6   5  11      117.68      187.77     72.51 o 
   7   5  11        3.24      104.77     58.87 o 
 -11   6  11      149.47       92.39     50.73 o 
 -10   6  11      629.51      588.63     80.08 o 
  -9   6  11        0.02        8.65     29.76 o 
  -8   6  11      994.25      931.76    101.99 o 
  -7   6  11        1.97       29.95     55.08 o 
  -6   6  11      964.00     1096.90    108.73 o 
  -5   6  11      114.44      151.50     75.90 o 
  -4   6  11      726.59      716.93    139.21 o 
  -3   6  11      571.17      735.79    138.40 o 
  -2   6  11      814.83      869.46    143.29 o 
  -1   6  11     1210.45      895.01    143.44 o 
   0   6  11      390.35      297.93     84.11 o 
   1   6  11      835.69      732.99    135.62 o 
   2   6  11       30.18       35.80     42.44 o 
   3   6  11      286.13      245.51     58.43 o 
   4   6  11        8.87      -25.71     97.11 o 
   5   6  11      212.24      266.23     78.93 o 
  -9   7  11       58.48       55.34     43.36 o 
  -8   7  11       87.14       24.88     34.68 o 
  -7   7  11       72.69      106.94     54.36 o 
  -6   7  11       91.16       82.48     58.73 o 
  -5   7  11      149.81       52.78     59.38 o 
  -4   7  11       49.46      -39.45     65.75 o 
  -3   7  11      214.49      143.86     72.62 o 
  -2   7  11       68.45       98.58     73.90 o 
  -1   7  11       51.87       40.45     70.97 o 
   0   7  11        0.10        5.88     49.61 o 
   1   7  11      424.37      386.32    105.77 o 
   2   7  11      224.75      256.00     60.35 o 
   3   7  11      126.75      120.22     66.09 o 
  -4   8  11     1110.37     1129.14    195.16 o 
  -3   8  11      935.32      858.50    163.36 o 
  -2   8  11      394.07      334.11     96.83 o 
  -1   8  11      600.49      320.04    106.16 o 
 -14   0  12        5.80      -42.78     42.78 o 
 -13   0  12      569.95      658.82    120.56 o 
 -12   0  12      582.62      537.53    105.84 o 
 -11   0  12     1299.95     1156.78    154.71 o 
 -10   0  12      551.74      524.30    110.93 o 
  -9   0  12      829.92      993.88    139.78 o 
  -8   0  12       36.72       42.36     41.08 o 
  -7   0  12      284.06      199.12     72.06 o 
  -6   0  12     1476.56     1428.86    157.26 o 
  -5   0  12      864.18      885.87    124.51 o 
  -4   0  12     4068.88     3971.79    258.73 o 
  -3   0  12      294.51      341.43     94.97 o 
  -2   0  12     2259.70     2014.00    185.32 o 
  -1   0  12       78.61      228.32     77.58 o 
   0   0  12      504.75      438.19     89.29 o 
   1   0  12      451.11      369.20     90.31 o 
   2   0  12      620.25      557.15    101.96 o 
   3   0  12       23.78      193.11     69.92 o 
   4   0  12      318.11      213.26     75.21 o 
   5   0  12     1519.23     1568.98    178.42 o 
   6   0  12      189.52      178.55     66.03 o 
   7   0  12     1151.27     1252.02    168.08 o 
   8   0  12      324.38      369.98     90.19 o 
 -14   1  12        9.72       22.19     34.87 o 
 -13   1  12      123.17      122.17     41.31 o 
 -12   1  12      409.74      433.55     70.26 o 
 -11   1  12      447.90      481.24     73.24 o 
 -10   1  12       63.29       27.45     29.75 o 
  -9   1  12       28.58       -0.34     28.27 o 
  -8   1  12       89.38       55.02     28.36 o 
  -7   1  12     1264.69     1089.96     99.70 o 
  -6   1  12      137.34      293.32    145.44 o 
  -5   1  12       91.81       79.55     29.98 o 
  -4   1  12        0.51      -23.42     27.20 o 
  -3   1  12     1517.11     1605.44    262.98 o 
  -2   1  12      159.67      163.67     53.34 o 
  -1   1  12      214.22      195.01     43.12 o 
   0   1  12       20.24       37.09     29.36 o 
   1   1  12      282.12      249.59     50.55 o 
   2   1  12      557.84      497.19     67.65 o 
   3   1  12       71.19       25.39     49.14 o 
   4   1  12        1.93        2.11     39.66 o 
   5   1  12      996.85      906.99     99.26 o 
   6   1  12      141.99      162.75     43.74 o 
   7   1  12       47.97       33.19     72.89 o 
   8   1  12        0.74        2.27     41.35 o 
 -14   2  12      138.69       62.04     31.78 o 
 -13   2  12      486.31      445.80    115.99 o 
 -12   2  12      127.74      132.33     35.18 o 
 -11   2  12      790.01      828.64     93.88 o 
 -10   2  12      152.65      127.87     42.68 o 
  -9   2  12      741.48      734.71     85.14 o 
  -8   2  12     1530.09     1409.35    117.12 o 
  -7   2  12      269.59      205.67     48.87 o 
  -6   2  12      729.45      765.85     85.43 o 
  -5   2  12      711.56      738.90     83.61 o 
  -4   2  12      313.91      316.26     84.80 o 
  -3   2  12     1811.01     1789.09    295.11 o 
  -2   2  12      133.90      156.21     44.36 o 
  -1   2  12      180.79      236.12     51.77 o 
   0   2  12      572.78      664.27     81.24 o 
   1   2  12        7.76       54.22     37.94 o 
   2   2  12     1857.38     1891.47    132.69 o 
   3   2  12        2.07       74.04     60.95 o 
   4   2  12     1400.19     1514.74    174.72 o 
   5   2  12       27.60      -37.08     37.08 o 
   6   2  12      282.17      255.20     76.77 o 
   7   2  12        1.90      -42.76     42.76 o 
   8   2  12       41.65       79.71     53.32 o 
 -13   3  12       28.97       27.28     34.70 o 
 -12   3  12      298.83      421.57     72.16 o 
 -11   3  12       47.47        4.11     59.94 o 
 -10   3  12      195.18      237.72     54.43 o 
  -9   3  12       85.73       37.75     30.30 o 
  -8   3  12      309.43      226.47     52.51 o 
  -7   3  12      397.99      369.10     60.86 o 
  -6   3  12      472.70      555.98    104.34 o 
  -5   3  12      688.13      608.32    151.14 o 
  -4   3  12        8.11       45.43     27.89 o 
  -3   3  12      668.68      749.05     85.28 o 
  -2   3  12      334.28      343.56     62.74 o 
  -1   3  12      614.76      544.03     71.56 o 
   0   3  12       43.76      130.86     60.60 o 
   1   3  12      529.56      633.15    113.29 o 
   2   3  12       30.53      108.30     53.57 o 
   3   3  12      534.04      552.30    110.10 o 
   4   3  12       28.05      -13.01     35.71 o 
   5   3  12      174.14      179.66     68.27 o 
   6   3  12        1.08       36.28     39.77 o 
   7   3  12       72.30       36.09     50.59 o 
 -12   4  12       96.07      199.62     58.57 o 
 -11   4  12      293.18      209.28     54.16 o 
 -10   4  12        0.97       -9.43     34.98 o 
  -9   4  12      521.87      486.92     72.57 o 
  -8   4  12      425.41      515.02     74.30 o 
  -7   4  12      200.44      243.87     58.90 o 
  -6   4  12      820.52      877.75     93.50 o 
  -5   4  12       35.63       16.40     29.77 o 
  -4   4  12      281.32      233.01     50.07 o 
  -3   4  12       22.88       32.15     49.17 o 
  -2   4  12       70.13       75.31     51.40 o 
  -1   4  12       66.56       54.17     51.23 o 
   0   4  12      535.20      601.63    114.87 o 
   1   4  12      260.20      329.05     92.79 o 
   2   4  12      607.12      631.04    120.47 o 
   3   4  12      130.48      250.85     83.39 o 
   4   4  12       36.76       74.38     46.15 o 
   5   4  12        6.03       51.21     42.82 o 
   6   4  12       29.32       53.93     57.23 o 
 -11   5  12       45.19       17.96     38.93 o 
 -10   5  12     1013.85     1113.33    113.25 o 
  -9   5  12      472.65      488.52     76.50 o 
  -8   5  12      485.30      580.72     82.78 o 
  -7   5  12     1972.75     2165.94    149.56 o 
  -6   5  12       39.30       88.06     42.03 o 
  -5   5  12      128.11      116.64     39.18 o 
  -4   5  12       81.05       54.58     40.55 o 
  -3   5  12       29.94       42.42     51.18 o 
  -2   5  12      661.88      754.94    135.17 o 
  -1   5  12     1549.54     1516.50    183.80 o 
   0   5  12      474.76      539.38    111.67 o 
   1   5  12     2182.47     2189.72    220.37 o 
   2   5  12        9.80      -44.44     44.44 o 
   3   5  12      971.41      785.84    136.57 o 
   4   5  12       10.68      -59.10     63.40 o 
   5   5  12      149.24      198.90     90.90 o 
  -9   6  12        2.99      -30.01     32.41 o 
  -8   6  12      183.14      183.99     47.28 o 
  -7   6  12       32.24       57.40     36.39 o 
  -6   6  12       54.72       20.88     49.08 o 
  -5   6  12      115.30      132.20     46.05 o 
  -4   6  12      353.11      292.21     90.64 o 
  -3   6  12        2.81       51.39     43.88 o 
  -2   6  12      614.95      669.51    134.93 o 
  -1   6  12       17.81       35.82     48.89 o 
   0   6  12       10.66      -13.52     47.51 o 
   1   6  12      434.79      295.80     93.03 o 
   2   6  12       31.45      -52.26     52.26 o 
   3   6  12      400.91      394.58    113.42 o 
  -6   7  12      243.10      199.48     51.66 o 
  -5   7  12       69.53      -73.15     78.82 o 
  -4   7  12       33.16       52.33     60.85 o 
  -3   7  12     1671.75     1825.34    226.53 o 
  -2   7  12        0.91      -22.31     69.78 o 
  -1   7  12     1345.76     1230.90    186.80 o 
   0   7  12      192.68      169.29     73.30 o 
 -13   1  13      274.36      211.24     58.18 o 
 -12   1  13      822.05      790.27     98.88 o 
 -11   1  13       99.71       43.08     37.64 o 
 -10   1  13      708.70      648.16    132.63 o 
  -9   1  13      209.88      261.67     99.51 o 
  -8   1  13      402.45      424.81     68.15 o 
  -7   1  13       76.28       68.84     56.74 o 
  -6   1  13      446.45      448.75     70.63 o 
  -5   1  13        7.01       41.21     39.42 o 
  -4   1  13     1312.30     1260.62    108.57 o 
  -3   1  13       11.21        0.49     35.90 o 
  -2   1  13     1855.71     1720.47    127.36 o 
  -1   1  13       15.83       56.93     32.25 o 
   0   1  13     1134.57     1172.78    108.10 o 
   1   1  13       64.43       31.93     40.96 o 
   2   1  13      740.03      719.12    113.70 o 
   3   1  13      422.71      320.82     62.44 o 
   4   1  13      788.63      699.53     88.84 o 
   5   1  13      409.20      407.48     99.27 o 
   6   1  13      182.30      121.19     49.05 o 
 -12   2  13       93.06      131.90     47.32 o 
 -11   2  13      185.52      111.66     53.86 o 
 -10   2  13       35.62      -16.26     34.68 o 
  -9   2  13      162.19       88.85     47.30 o 
  -8   2  13      373.56      420.63    102.18 o 
  -7   2  13       43.08      141.89     47.81 o 
  -6   2  13      347.71      345.11     64.19 o 
  -5   2  13     1530.48     1499.22    122.24 o 
  -4   2  13      431.15      420.87     69.40 o 
  -3   2  13      977.30      912.19    109.08 o 
  -2   2  13      367.36      384.51     63.91 o 
  -1   2  13      174.83      146.45     46.22 o 
   0   2  13       43.93       53.26     72.82 o 
   1   2  13      138.60       49.76     31.56 o 
   2   2  13       10.77       -2.94     35.97 o 
   3   2  13      217.60      275.92     56.27 o 
   4   2  13      321.36      400.24     71.85 o 
   5   2  13       29.65        4.27     33.82 o 
   6   2  13      655.39      577.54     84.49 o 
 -12   3  13       68.43       86.20     68.83 o 
 -11   3  13      541.53      509.44     77.20 o 
 -10   3  13      143.61      114.73     62.62 o 
  -9   3  13        4.57      -38.75     38.75 o 
  -8   3  13     1673.69     1756.60    144.85 o 
  -7   3  13        3.82       10.78     31.50 o 
  -6   3  13      378.09      390.08     68.09 o 
  -5   3  13      263.29      341.19     75.98 o 
  -4   3  13      192.19      226.76     57.06 o 
  -3   3  13      168.65      230.30     54.62 o 
  -2   3  13      465.92      625.46     82.35 o 
  -1   3  13      459.97      488.87     74.19 o 
   0   3  13       24.95        4.41     30.34 o 
   1   3  13     3130.77     2985.65    174.71 o 
   2   3  13      160.68      170.00     69.41 o 
   3   3  13      215.49       90.89     55.18 o 
   4   3  13      801.59      685.83    120.40 o 
   5   3  13       86.22       87.68     64.87 o 
 -11   4  13      461.87      368.24     67.10 o 
 -10   4  13      171.27      152.53     87.63 o 
  -9   4  13     1805.59     1739.34    141.45 o 
  -8   4  13        2.37       -0.71     31.22 o 
  -7   4  13     1111.37     1140.95    112.63 o 
  -6   4  13        3.66       21.75     30.46 o 
  -5   4  13      370.75      301.31     63.62 o 
  -4   4  13      880.19      801.42     94.89 o 
  -3   4  13      293.58      356.11     64.48 o 
  -2   4  13        0.63       46.60     70.95 o 
  -1   4  13     2464.17     2230.54    154.83 o 
   0   4  13      256.57      234.69     76.61 o 
   1   4  13     1264.35     1501.70    183.71 o 
   2   4  13       71.22       58.19     42.79 o 
   3   4  13       12.99      -29.01     60.57 o 
   4   4  13       28.76       50.78     46.64 o 
  -9   5  13      520.69      512.30     84.75 o 
  -8   5  13        8.68       39.79     33.50 o 
  -7   5  13       22.84       69.30     34.71 o 
  -6   5  13       57.13       81.74     31.80 o 
  -5   5  13       24.82       59.06     35.78 o 
  -4   5  13      547.49      748.61     92.71 o 
  -3   5  13       19.13       41.52     63.65 o 
  -2   5  13      767.71      607.73    127.32 o 
  -1   5  13       13.00      125.95     70.31 o 
   0   5  13      174.48      100.09     44.46 o 
   1   5  13      457.26      324.20    100.18 o 
   2   5  13       53.36        4.73     47.74 o 
  -6   6  13       12.92      111.08     61.34 o 
  -5   6  13      337.74      412.64     73.31 o 
  -4   6  13       11.92       92.47     50.20 o 
  -3   6  13      999.39      842.81    161.28 o 
  -2   6  13        9.92       53.10     60.58 o 
  -1   6  13     1273.91     1194.65    189.32 o 
 -11   0  14       22.63       79.98     71.27 o 
 -10   0  14       39.14       96.43     57.12 o 
  -9   0  14      544.11      510.22    118.07 o 
  -8   0  14      722.27      738.94    131.14 o 
  -7   0  14        0.93       24.32     45.74 o 
  -6   0  14     1486.51     1546.52    179.54 o 
  -5   0  14     2589.09     2284.75    217.62 o 
  -4   0  14      387.87      582.99    117.77 o 
  -3   0  14     2472.79     2095.50    207.40 o 
  -2   0  14      676.49      790.04    135.76 o 
  -1   0  14       27.76       93.71     46.90 o 
   0   0  14     1152.07     1083.44    150.41 o 
   1   0  14       14.86       78.91     66.92 o 
   2   0  14      326.83      316.51     94.87 o 
   3   0  14     1373.49     1359.05    175.05 o 
   4   0  14       12.30      -29.34     52.11 o 
 -11   1  14        3.77       -0.50     74.52 o 
 -10   1  14      169.95       91.07     45.11 o 
  -9   1  14        9.10      -10.97     32.56 o 
  -8   1  14      202.35      179.57     76.00 o 
  -7   1  14       93.21      138.43     41.98 o 
  -6   1  14      387.64      366.62     66.14 o 
  -5   1  14      176.55      190.01     50.21 o 
  -4   1  14       45.56       85.79     58.14 o 
  -3   1  14        0.34      -36.83     36.83 o 
  -2   1  14      274.03      280.12     55.11 o 
  -1   1  14       47.08       42.46     30.96 o 
   0   1  14       81.70      104.50     54.68 o 
   1   1  14       62.82       46.25     32.30 o 
   2   1  14       70.68       81.55     36.50 o 
   3   1  14       33.67      100.35     39.61 o 
   4   1  14      140.66      113.73     45.92 o 
 -10   2  14      902.19      821.66     99.24 o 
  -9   2  14        0.42        8.69     36.33 o 
  -8   2  14     1289.69     1350.52    122.27 o 
  -7   2  14      115.45       89.21     60.97 o 
  -6   2  14      794.63      799.42     92.65 o 
  -5   2  14       11.64       27.16     31.38 o 
  -4   2  14      181.82      204.50     61.72 o 
  -3   2  14        2.34       62.22     35.40 o 
  -2   2  14      554.60      488.42     76.20 o 
  -1   2  14      422.35      466.39     75.48 o 
   0   2  14      930.94      814.38     95.95 o 
   1   2  14      260.58      245.46     61.82 o 
   2   2  14      100.36       74.23     36.01 o 
   3   2  14       20.92       50.34     38.27 o 
 -10   3  14       11.97       39.56     87.00 o 
  -9   3  14      249.95      195.95     47.26 o 
  -8   3  14        0.70      -42.98     42.98 o 
  -7   3  14      452.96      460.65    101.28 o 
  -6   3  14        2.39       66.74     37.03 o 
  -5   3  14      392.39      329.28     65.05 o 
  -4   3  14      109.48      118.99     47.16 o 
  -3   3  14      167.67      240.77     60.25 o 
  -2   3  14      232.98      239.83     55.93 o 
  -1   3  14        7.63        0.22     32.68 o 
   0   3  14      586.16      583.76    111.32 o 
   1   3  14        5.72       32.65     64.76 o 
   2   3  14      740.82      727.90     91.72 o 
  -8   4  14      212.28      341.94     66.12 o 
  -7   4  14       23.36       22.19     90.37 o 
  -6   4  14       66.84       88.92     89.69 o 
  -5   4  14       31.82       57.01     43.14 o 
  -4   4  14      327.73      229.09     60.97 o 
  -3   4  14      104.66      112.66     54.46 o 
  -2   4  14      512.00      553.44     83.35 o 
  -1   4  14      801.30      771.10     96.50 o 
   0   4  14        1.25       12.99     41.03 o 
   1   4  14      233.07      157.65     51.97 o 
  -4   5  14        2.98       30.39     34.31 o 
  -3   5  14      311.92      343.13     66.75 o 
  -8   1  15      368.61      310.44     66.52 o 
  -7   1  15      800.88      703.51     93.59 o 
  -6   1  15      219.28      244.19     65.07 o 
  -5   1  15      900.47      873.74    101.00 o 
  -4   1  15        4.98       58.35     39.33 o 
  -3   1  15       77.34       12.02     34.49 o 
  -2   1  15       81.93       37.22     30.01 o 
  -1   1  15      120.20      117.76     43.89 o 
   0   1  15      267.71      268.93     63.76 o 
  -7   2  15       60.87       54.19     47.10 o 
  -6   2  15      349.11      453.01     78.24 o 
  -5   2  15        2.98       11.71     49.51 o 
  -4   2  15      208.40       89.63     93.69 o 
  -3   2  15      265.97      168.12    159.14 o 
  -2   2  15       15.78       11.10     31.97 o 
  -1   2  15      239.91      275.27     58.12 o 
   0   2  15      126.42      100.76     43.14 o 
  -5   3  15        8.10       36.88    130.24 o 
  -4   3  15      595.98      569.66     84.84 o 
  -3   3  15      460.96      562.68     87.90 o 
                                                 
